# Supplementary material for: Metagenomic analysis of the fecal microbiome in colorectal cancer patients compared to healthy controls as a function of age
Source: Cancer Med. 2022 Sep 3;12(3):2945–57. doi: 10.1002/cam4.5197 (PMC9939174; doi:10.1002/cam4.5197)
Supplement: Supplementary file 1 — Table S1 [file CAM4-12-2945-s002.xlsx]

## Sheet: Supp_Table_1_ORS_species_main_e
Supplemental Table 1: Odds ratios (OR) for colorectal cancer status according to a one standard deviation increase in species relative abundance.
species	or	std.error	statistic	p.value	conf.low	conf.high	fdr_pval
Anaerotruncus_colihominis	1.43	0.054	6.64	<0.001	1.26	1.62	0.014
Anaerostipes_hadrus	0.77	0.042	-6.257	<0.001	0.7	0.85	0.014
Roseburia_intestinalis	0.76	0.071	-3.954	0.003	0.64	0.88	0.064
Actinomyces_odontolyticus	1.22	0.048	4.066	0.003	1.09	1.35	0.064
Streptococcus_anginosus_group	1.41	0.076	4.494	0.003	1.18	1.68	0.064
Faecalibacterium_prausnitzii	0.72	0.091	-3.663	0.004	0.59	0.88	0.069
Alistipes_indistinctus	1.27	0.066	3.625	0.005	1.1	1.47	0.069
Eisenbergiella_tayi	1.31	0.074	3.652	0.005	1.11	1.55	0.069
Ruthenibacterium_lactatiformans	1.69	0.152	3.461	0.006	1.21	2.37	0.069
Clostridium_sp_CAG_58	1.27	0.067	3.538	0.006	1.09	1.47	0.069
Eubacterium_eligens	0.79	0.069	-3.456	0.007	0.67	0.92	0.069
Ruminococcus_lactaris	0.85	0.048	-3.362	0.007	0.76	0.95	0.069
Mogibacterium_diversum	1.29	0.069	3.682	0.008	1.1	1.52	0.069
Butyricimonas_virosa	1.28	0.075	3.308	0.009	1.08	1.52	0.074
Agathobaculum_butyriciproducens	0.79	0.074	-3.137	0.011	0.67	0.93	0.079
Alistipes_finegoldii	1.24	0.069	3.108	0.011	1.06	1.44	0.079
Gemella_sanguinis	1.16	0.05	2.961	0.016	1.04	1.3	0.102
Streptococcus_thermophilus	0.84	0.056	-3.005	0.02	0.74	0.96	0.102
Asaccharobacter_celatus	0.77	0.093	-2.813	0.02	0.62	0.95	0.102
Bacteroides_caccae	1.27	0.086	2.747	0.021	1.05	1.53	0.102
Coprococcus_catus	1.22	0.07	2.8	0.021	1.04	1.43	0.102
Streptococcus_oralis	1.26	0.08	2.861	0.021	1.05	1.51	0.102
Hungatella_hathewayi	1.38	0.112	2.858	0.021	1.06	1.78	0.102
Butyricimonas_synergistica	1.17	0.056	2.776	0.022	1.03	1.33	0.102
Flavonifractor_plautii	1.29	0.095	2.679	0.023	1.04	1.59	0.103
Roseburia_faecis	0.73	0.116	-2.673	0.023	0.57	0.95	0.103
Eubacterium_sp_CAG_38	0.85	0.061	-2.699	0.024	0.74	0.97	0.103
Clostridium_symbiosum	1.59	0.164	2.834	0.025	1.08	2.34	0.103
Bacteroides_stercoris	0.85	0.062	-2.568	0.028	0.74	0.98	0.11
Intestinimonas_butyriciproducens	1.53	0.168	2.531	0.03	1.05	2.22	0.113
Oscillibacter_sp_CAG_241	1.27	0.099	2.408	0.037	1.02	1.58	0.135
Bacteroides_fragilis	1.35	0.127	2.358	0.04	1.02	1.79	0.14
Eubacterium_ventriosum	0.77	0.107	-2.437	0.041	0.6	0.99	0.14
Clostridium_leptum	1.28	0.103	2.373	0.042	1.01	1.61	0.14
Streptococcus_mitis	1.2	0.073	2.439	0.045	1.01	1.42	0.143
Firmicutes_bacterium_CAG_145	1.19	0.075	2.372	0.045	1	1.42	0.143
Alistipes_putredinis	1.13	0.059	2.111	0.061	0.99	1.29	0.186
Enorma_massiliensis	1.16	0.07	2.132	0.062	0.99	1.36	0.186
Dorea_longicatena	1.15	0.069	2.079	0.064	0.99	1.35	0.188
Bacteroides_cellulosilyticus	1.22	0.097	2.035	0.069	0.98	1.51	0.196
Eubacterium_rectale	0.85	0.078	-2.025	0.07	0.72	1.02	0.196
Adlercreutzia_equolifaciens	0.82	0.099	-1.978	0.079	0.66	1.03	0.215
Lachnospira_pectinoschiza	0.83	0.093	-1.977	0.089	0.67	1.04	0.226
Odoribacter_splanchnicus	1.4	0.175	1.908	0.089	0.94	2.07	0.226
Gemmiger_formicilis	0.86	0.081	-1.882	0.089	0.72	1.03	0.226
Bacteroides_thetaiotaomicron	1.19	0.09	1.895	0.095	0.96	1.46	0.232
Clostridium_citroniae	1.28	0.131	1.88	0.097	0.95	1.73	0.232
Streptococcus_salivarius	0.89	0.062	-1.863	0.099	0.77	1.03	0.232
Roseburia_hominis	0.89	0.064	-1.815	0.1	0.77	1.03	0.232
Fusicatenibacter_saccharivorans	0.8	0.125	-1.803	0.102	0.6	1.05	0.232
Barnesiella_intestinihominis	1.11	0.061	1.775	0.106	0.97	1.28	0.238
Bilophila_wadsworthia	1.21	0.108	1.734	0.117	0.94	1.54	0.256
Anaeromassilibacillus_sp_An250	1.13	0.07	1.715	0.121	0.96	1.32	0.259
Phascolarctobacterium_faecium	1.13	0.078	1.612	0.141	0.95	1.35	0.298
Akkermansia_muciniphila	1.22	0.125	1.577	0.146	0.92	1.61	0.302
Bifidobacterium_longum	0.87	0.088	-1.555	0.151	0.72	1.06	0.303
Proteobacteria_bacterium_CAG_139	0.85	0.101	-1.585	0.152	0.68	1.08	0.303
Eubacterium_sp_CAG_180	1.1	0.062	1.504	0.163	0.96	1.26	0.316
Dorea_formicigenerans	1.22	0.131	1.503	0.164	0.91	1.63	0.316
Parasutterella_excrementihominis	0.93	0.051	-1.454	0.177	0.83	1.04	0.336
Paraprevotella_xylaniphila	0.9	0.072	-1.43	0.187	0.77	1.06	0.343
Escherichia_coli	1.11	0.07	1.444	0.187	0.94	1.3	0.343
Parabacteroides_merdae	1.1	0.067	1.393	0.194	0.95	1.27	0.351
Eggerthella_lenta	1.11	0.078	1.296	0.224	0.93	1.32	0.398
Parabacteroides_goldsteinii	1.12	0.087	1.296	0.227	0.92	1.36	0.398
Veillonella_parvula	1.09	0.066	1.286	0.23	0.94	1.26	0.398
Intestinibacter_bartlettii	0.89	0.093	-1.287	0.234	0.72	1.1	0.399
Haemophilus_parainfluenzae	0.77	0.213	-1.248	0.247	0.47	1.25	0.412
Streptococcus_infantis	1.05	0.037	1.255	0.25	0.96	1.14	0.412
Prevotella_copri	0.91	0.078	-1.206	0.262	0.76	1.09	0.427
Coprococcus_comes	0.88	0.108	-1.176	0.267	0.69	1.12	0.429
Holdemania_filiformis	1.13	0.105	1.164	0.274	0.89	1.43	0.429
Phascolarctobacterium_succinatutens	1.06	0.051	1.163	0.275	0.95	1.19	0.429
Roseburia_inulinivorans	0.93	0.068	-1.125	0.287	0.8	1.08	0.437
Ruminococcus_gnavus	1.08	0.065	1.128	0.289	0.93	1.25	0.437
Bifidobacterium_adolescentis	0.86	0.132	-1.114	0.291	0.64	1.16	0.437
Lawsonibacter_asaccharolyticus	1.11	0.094	1.109	0.296	0.9	1.37	0.438
Bacteroides_plebeius	0.9	0.095	-1.106	0.301	0.72	1.12	0.44
Parabacteroides_distasonis	1.07	0.063	1.027	0.334	0.92	1.23	0.482
Ruminococcus_bicirculans	0.89	0.124	-0.952	0.363	0.67	1.17	0.51
Blautia_obeum	1.11	0.111	0.957	0.363	0.87	1.43	0.51
Clostridium_innocuum	1.07	0.071	0.956	0.367	0.91	1.26	0.51
Roseburia_sp_CAG_471	0.94	0.07	-0.86	0.412	0.8	1.1	0.561
Enterorhabdus_caecimuris	0.89	0.136	-0.863	0.413	0.65	1.22	0.561
Collinsella_aerofaciens	1.12	0.137	0.835	0.423	0.83	1.52	0.568
Clostridium_bolteae	1.1	0.115	0.81	0.449	0.83	1.45	0.595
Blautia_sp_CAG_257	1.1	0.128	0.757	0.471	0.82	1.48	0.609
Bifidobacterium_pseudocatenulatum	0.95	0.073	-0.748	0.473	0.8	1.12	0.609
Ruminococcus_torques	1.09	0.115	0.745	0.475	0.84	1.42	0.609
Veillonella_dispar	0.96	0.054	-0.738	0.481	0.85	1.09	0.61
Alistipes_shahii	1.08	0.117	0.673	0.516	0.83	1.4	0.646
Firmicutes_bacterium_CAG_83	1.05	0.084	0.605	0.559	0.87	1.27	0.687
Rothia_mucilaginosa	0.97	0.05	-0.602	0.561	0.87	1.08	0.687
Bacteroides_massiliensis	1.03	0.044	0.592	0.568	0.93	1.13	0.689
Bacteroides_eggerthii	0.97	0.054	-0.574	0.58	0.86	1.1	0.69
Collinsella_intestinalis	1.05	0.085	0.57	0.583	0.87	1.27	0.69
Firmicutes_bacterium_CAG_110	1.07	0.119	0.563	0.587	0.82	1.4	0.69
Bacteroides_ovatus	0.92	0.15	-0.551	0.593	0.66	1.29	0.69
Eubacterium_siraeum	1.03	0.061	0.431	0.675	0.9	1.17	0.778
Bacteroides_dorei	0.95	0.136	-0.407	0.692	0.7	1.28	0.789
Slackia_isoflavoniconvertens	1.02	0.057	0.358	0.729	0.9	1.16	0.822
Ruminococcus_bromii	0.97	0.098	-0.32	0.755	0.78	1.21	0.84
Veillonella_atypica	0.98	0.058	-0.317	0.759	0.86	1.12	0.84
Bacteroides_uniformis	1.03	0.089	0.285	0.782	0.84	1.25	0.857
Bacteroides_xylanisolvens	0.95	0.178	-0.263	0.798	0.64	1.42	0.86
Erysipelatoclostridium_ramosum	1.05	0.184	0.257	0.804	0.69	1.6	0.86
Eubacterium_hallii	0.96	0.152	-0.251	0.807	0.68	1.36	0.86
Gordonibacter_pamelaeae	0.98	0.1	-0.234	0.82	0.78	1.22	0.866
Eubacterium_ramulus	1.01	0.066	0.191	0.853	0.87	1.17	0.892
Bacteroides_vulgatus	1.02	0.09	0.18	0.861	0.83	1.24	0.892
Coprobacter_fastidiosus	1.02	0.12	0.162	0.876	0.77	1.35	0.899
Oscillibacter_sp_57_20	1.02	0.107	0.141	0.89	0.8	1.29	0.906
Streptococcus_parasanguinis	1	0.036	0.127	0.902	0.92	1.09	0.91
Blautia_wexlerae	0.99	0.114	-0.084	0.935	0.77	1.28	0.935
