# Supplementary material for: Metagenomic analysis of the fecal microbiome in colorectal cancer patients compared to healthy controls as a function of age
Source: Cancer Med. 2022 Sep 3;12(3):2945–57. doi: 10.1002/cam4.5197 (PMC9939174; doi:10.1002/cam4.5197)
Supplement: Supplementary file 2 — Table S2 [file CAM4-12-2945-s004.xlsx]

## Sheet: Supp_Table_2_ORs_species_intx
Supplemental Table 2: Interaction odds ratios (OR) for colorectal cancer status for young (< 50 y) verus older onset cancer according to a one standard deviation increase in species relative abundance.
species	or	std.error	statistic	p.value	conf.low	conf.high	fdr_pval
Bilophila_wadsworthia	1.73	0.100729	5.46584	0.000940014	1.37	2.2	0.107162
Firmicutes_bacterium_CAG_83	1.41	0.0759376	4.48157	0.00286088	1.17	1.68	0.130036
Intestinimonas_butyriciproducens	1.76	0.108167	5.21573	0.00342199	1.33	2.32	0.130036
Holdemania_filiformis	1.81	0.128929	4.59348	0.0100803	1.26	2.59	0.253129
Alistipes_putredinis	1.69	0.15342	3.4222	0.0111022	1.18	2.43	0.253129
Clostridium_leptum	0.65	0.125278	-3.48125	0.017635	0.47	0.89	0.335066
Oscillibacter_sp_57_20	1.56	0.157021	2.82264	0.0256759	1.07	2.26	0.418151
Bacteroides_eggerthii	0.61	0.135458	-3.6493	0.0355097	0.4	0.94	0.506014
Bifidobacterium_adolescentis	1.63	0.1936	2.52803	0.0526566	0.99	2.68	0.563318
Butyricimonas_synergistica	0.81	0.0857282	-2.4666	0.0567668	0.65	1.01	0.563318
Ruminococcus_gnavus	0.78	0.104456	-2.32923	0.0803194	0.59	1.05	0.563318
Bacteroides_thetaiotaomicron	0.76	0.125952	-2.18191	0.0809183	0.55	1.05	0.563318
Veillonella_dispar	2.23	0.374395	2.13856	0.099248	0.79	6.3	0.563318
Parabacteroides_goldsteinii	1.08	0.0287278	2.81906	0.106168	0.96	1.23	0.563318
Bacteroides_uniformis	1.25	0.121829	1.85133	0.10656	0.94	1.67	0.563318
Haemophilus_parainfluenzae	0.48	0.332577	-2.22713	0.112295	0.17	1.37	0.563318
Enterorhabdus_caecimuris	0.65	0.232125	-1.88047	0.118805	0.36	1.17	0.563318
Barnesiella_intestinihominis	1.45	0.197727	1.86306	0.121492	0.87	2.4	0.563318
Odoribacter_splanchnicus	1.47	0.217884	1.75328	0.123003	0.88	2.45	0.563318
Phascolarctobacterium_faecium	0.86	0.0786996	-1.92309	0.12682	0.69	1.07	0.563318
Roseburia_intestinalis	1.3	0.153256	1.72556	0.128076	0.91	1.87	0.563318
Bacteroides_caccae	1.34	0.175592	1.68671	0.130143	0.9	2.02	0.563318
Prevotella_copri	1.82	0.335839	1.78738	0.133916	0.77	4.32	0.563318
Anaerotruncus_colihominis	1.45	0.215716	1.71986	0.146088	0.83	2.52	0.563318
Streptococcus_infantis	0.96	0.0104778	-4.03751	0.154566	0.84	1.1	0.563318
Bacteroides_dorei	1.07	0.0367238	1.7242	0.159763	0.96	1.18	0.563318
Eisenbergiella_tayi	1.24	0.127304	1.6779	0.168669	0.87	1.76	0.563318
Firmicutes_bacterium_CAG_110	1.31	0.160888	1.67325	0.169593	0.84	2.05	0.563318
Adlercreutzia_equolifaciens	1.44	0.238747	1.52632	0.170765	0.82	2.53	0.563318
Anaerostipes_hadrus	1.43	0.233504	1.52381	0.171379	0.82	2.48	0.563318
Lawsonibacter_asaccharolyticus	0.82	0.124942	-1.54087	0.174281	0.61	1.12	0.563318
Enorma_massiliensis	0.51	0.408771	-1.64247	0.175837	0.16	1.59	0.563318
Alistipes_shahii	1.29	0.156264	1.62483	0.179524	0.84	1.99	0.563318
Fusicatenibacter_saccharivorans	1.34	0.195625	1.47824	0.182872	0.84	2.12	0.563318
Veillonella_parvula	0.71	0.104938	-3.27385	0.188726	0.19	2.69	0.563318
Coprococcus_catus	1.38	0.21902	1.45471	0.189076	0.82	2.31	0.563318
Phascolarctobacterium_succinatutens	1.3	0.154352	1.68958	0.18969	0.79	2.12	0.563318
Blautia_sp_CAG_257	0.8	0.136601	-1.66435	0.194632	0.52	1.23	0.563318
Eubacterium_hallii	0.64	0.314732	-1.42546	0.197053	0.3	1.34	0.563318
Bacteroides_plebeius	1.27	0.156377	1.54319	0.197656	0.82	1.97	0.563318
Clostridium_symbiosum	1.34	0.196167	1.48471	0.211793	0.78	2.31	0.588888
Streptococcus_anginosus_group	1.41	0.220978	1.55743	0.217241	0.7	2.85	0.589655
Alistipes_finegoldii	1.45	0.288607	1.28425	0.255339	0.69	3.04	0.676946
Collinsella_intestinalis	1.37	0.253433	1.2392	0.261544	0.74	2.55	0.677637
Clostridium_sp_CAG_58	0.88	0.0999803	-1.24715	0.267575	0.68	1.14	0.677857
Flavonifractor_plautii	0.85	0.143619	-1.16047	0.28994	0.6	1.2	0.718547
Eubacterium_eligens	0.63	0.408119	-1.14285	0.296646	0.23	1.7	0.719523
Eubacterium_ramulus	0.79	0.214433	-1.08768	0.312763	0.48	1.31	0.742811
Oscillibacter_sp_CAG_241	1.27	0.232954	1.04157	0.337749	0.72	2.25	0.785784
Blautia_obeum	1.39	0.340511	0.969117	0.369914	0.6	3.2	0.823556
Streptococcus_parasanguinis	1.35	0.303078	1.00079	0.373562	0.58	3.14	0.823556
Bacteroides_xylanisolvens	0.77	0.279317	-0.929809	0.405103	0.36	1.67	0.823556
Bacteroides_vulgatus	0.83	0.216804	-0.874003	0.411096	0.5	1.38	0.823556
Bifidobacterium_longum	1.17	0.178957	0.862414	0.413563	0.77	1.76	0.823556
Streptococcus_mitis	1.4	0.330337	1.01293	0.417707	0.34	5.79	0.823556
Gemmiger_formicilis	1.32	0.33322	0.841756	0.424371	0.61	2.85	0.823556
Clostridium_innocuum	0.78	0.281709	-0.868142	0.425016	0.38	1.62	0.823556
Escherichia_coli	1.61	0.515608	0.918934	0.425899	0.31	8.29	0.823556
Streptococcus_oralis	1.35	0.325565	0.910429	0.429721	0.48	3.79	0.823556
Lachnospira_pectinoschiza	0.85	0.199707	-0.839395	0.439525	0.51	1.41	0.823556
Eubacterium_rectale	1.22	0.233077	0.837148	0.440675	0.67	2.21	0.823556
Actinomyces_odontolyticus	1.39	0.401753	0.820546	0.449241	0.5	3.91	0.826024
Asaccharobacter_celatus	1.33	0.371948	0.763878	0.469899	0.55	3.2	0.826461
Alistipes_indistinctus	1.17	0.208765	0.744906	0.489839	0.68	2	0.826461
Roseburia_inulinivorans	1.12	0.157752	0.727244	0.490677	0.77	1.63	0.826461
Bifidobacterium_pseudocatenulatum	1.14	0.174747	0.743981	0.498216	0.7	1.85	0.826461
Ruminococcus_bicirculans	1.13	0.171147	0.717132	0.505388	0.73	1.76	0.826461
Collinsella_aerofaciens	1.25	0.323739	0.693838	0.510145	0.58	2.69	0.826461
Anaeromassilibacillus_sp_An250	0.89	0.166697	-0.699074	0.510682	0.59	1.34	0.826461
Agathobaculum_butyriciproducens	0.86	0.221226	-0.699735	0.515301	0.49	1.51	0.826461
Clostridium_bolteae	0.71	0.448723	-0.77583	0.519027	0.1	4.87	0.826461
Parasutterella_excrementihominis	0.89	0.175837	-0.679808	0.521976	0.58	1.36	0.826461
Faecalibacterium_prausnitzii	1.15	0.215018	0.649837	0.536532	0.69	1.91	0.837871
Butyricimonas_virosa	1.16	0.246519	0.58868	0.577549	0.63	2.11	0.877876
Bacteroides_cellulosilyticus	0.9	0.174033	-0.605454	0.57755	0.56	1.46	0.877876
Dorea_longicatena	0.88	0.230187	-0.56255	0.591293	0.51	1.51	0.882611
Eubacterium_sp_CAG_38	0.87	0.242062	-0.556556	0.59796	0.48	1.58	0.882611
Roseburia_sp_CAG_471	1.19	0.296122	0.577836	0.603892	0.46	3.05	0.882611
Paraprevotella_xylaniphila	1.09	0.145139	0.592643	0.613503	0.58	2.04	0.885308
Eubacterium_ventriosum	0.92	0.173308	-0.512091	0.624344	0.61	1.38	0.88969
Dorea_formicigenerans	1.08	0.169569	0.463498	0.655357	0.73	1.6	0.915608
Streptococcus_salivarius	1.14	0.279781	0.473744	0.660382	0.53	2.48	0.915608
Ruminococcus_lactaris	1.1	0.213397	0.452768	0.666627	0.65	1.86	0.915608
Ruminococcus_torques	1.08	0.186534	0.431867	0.680926	0.69	1.71	0.924113
Firmicutes_bacterium_CAG_145	1.1	0.257024	0.380555	0.716642	0.59	2.07	0.950209
Roseburia_faecis	1.12	0.294917	0.37171	0.725341	0.52	2.38	0.950209
Akkermansia_muciniphila	1.1	0.279243	0.355854	0.732433	0.57	2.14	0.950209
Roseburia_hominis	1.14	0.36075	0.354373	0.733494	0.48	2.67	0.950209
Eggerthella_lenta	0.94	0.181544	-0.341958	0.746287	0.59	1.5	0.955918
Eubacterium_sp_CAG_180	1.14	0.424491	0.318205	0.76625	0.35	3.72	0.958416
Gemella_sanguinis	1.07	0.205876	0.307443	0.7709	0.63	1.81	0.958416
Slackia_isoflavoniconvertens	0.82	0.667929	-0.295897	0.777283	0.16	4.21	0.958416
Bacteroides_ovatus	0.96	0.142802	-0.28185	0.786209	0.69	1.35	0.958416
Eubacterium_siraeum	1.09	0.343108	0.260816	0.802955	0.47	2.53	0.958416
Coprococcus_comes	1.07	0.24696	0.257362	0.803396	0.6	1.88	0.958416
Gordonibacter_pamelaeae	1.12	0.447446	0.253606	0.807087	0.39	3.23	0.958416
Bacteroides_massiliensis	1.12	0.463256	0.245083	0.818452	0.31	4.05	0.961892
Parabacteroides_merdae	1.06	0.289008	0.195978	0.851097	0.52	2.15	0.967735
Rothia_mucilaginosa	0.97	0.1601	-0.201669	0.853076	0.58	1.61	0.967735
Ruminococcus_bromii	0.97	0.178543	-0.185035	0.857807	0.64	1.46	0.967735
Streptococcus_thermophilus	1.04	0.235138	0.176783	0.865495	0.59	1.85	0.967735
Clostridium_citroniae	1.03	0.171794	0.176284	0.86587	0.68	1.57	0.967735
Bacteroides_stercoris	1.03	0.183574	0.156403	0.881834	0.64	1.65	0.967735
Ruthenibacterium_lactatiformans	0.96	0.278032	-0.14137	0.893097	0.47	1.96	0.967735
Parabacteroides_distasonis	0.99	0.105778	-0.110606	0.916232	0.75	1.3	0.967735
Proteobacteria_bacterium_CAG_139	0.96	0.338245	-0.105652	0.920945	0.38	2.47	0.967735
Veillonella_atypica	1.09	0.728586	0.124505	0.921143	0	11479	0.967735
Blautia_wexlerae	1.02	0.181135	0.0985232	0.924279	0.66	1.56	0.967735
Hungatella_hathewayi	0.96	0.450912	-0.0912078	0.933076	0.23	4.03	0.967735
Coprobacter_fastidiosus	1.01	0.117619	0.0766483	0.942584	0.73	1.4	0.967735
Erysipelatoclostridium_ramosum	0.99	0.136939	-0.0689872	0.949341	0.64	1.53	0.967735
Mogibacterium_diversum	1.01	0.192141	0.065716	0.950757	0.59	1.73	0.967735
Bacteroides_fragilis	0.99	0.218247	-0.0277253	0.978954	0.57	1.74	0.987617
Intestinibacter_bartlettii	1	0.189411	0.00958127	0.992623	0.64	1.57	0.992623
