# Supplementary material for: Metagenomic analysis of the fecal microbiome in colorectal cancer patients compared to healthy controls as a function of age
Source: Cancer Med. 2022 Sep 3;12(3):2945–57. doi: 10.1002/cam4.5197 (PMC9939174; doi:10.1002/cam4.5197)
Supplement: Supplementary file 3 — Table S3 [file CAM4-12-2945-s001.xlsx]

## Sheet: Supp_Table_3_pathway_main_effec
Supplemental Table 3: Odds ratios (OR) for colorectal cancer status according to a one standard deviation increase in pathway relative abundance.
Metacyc pathway	or	std.error	statistic	p.value	conf.low	conf.high	fdr_pval
PWY-6588: pyruvate fermentation to acetone	1.89	0.0980477	6.49532	6.93647e-05	1.52	2.35	0.025873
PROPFERM-PWY: L-alanine fermentation to propanoate and acetate	1.34	0.0431078	6.70398	0.000276426	1.21	1.48	0.0515534
P108-PWY: pyruvate fermentation to propanoate I	1.55	0.0875411	5.02014	0.000521635	1.28	1.89	0.0648566
ARGORNPROST-PWY: arginine, ornithine and proline interconversion	1.26	0.0538227	4.34296	0.00186938	1.12	1.43	0.0847287
COMPLETE-ARO-PWY: superpathway of aromatic amino acid biosynthesis	0.62	0.126719	-3.81898	0.0033792	0.46	0.82	0.0847287
GLUTORN-PWY: L-ornithine biosynthesis	0.58	0.144644	-3.8052	0.00345627	0.42	0.8	0.0847287
HISTSYN-PWY: L-histidine biosynthesis	0.66	0.0923604	-4.49567	0.00115078	0.54	0.81	0.0847287
ILEUSYN-PWY: L-isoleucine biosynthesis I (from threonine)	0.66	0.113095	-3.61469	0.00473113	0.52	0.85	0.0847287
P163-PWY: L-lysine fermentation to acetate and butanoate	2.27	0.21234	3.8657	0.00477025	1.39	3.71	0.0847287
P23-PWY: reductive TCA cycle I	1.35	0.0772374	3.86727	0.00312301	1.13	1.6	0.0847287
P42-PWY: incomplete reductive TCA cycle	1.53	0.109956	3.89558	0.00298235	1.2	1.96	0.0847287
PWY-6151: S-adenosyl-L-methionine cycle I	0.57	0.141109	-4.00609	0.0024937	0.41	0.78	0.0847287
PWY-6737: starch degradation V	0.62	0.116257	-4.09707	0.00215465	0.48	0.8	0.0847287
PWY-6969: TCA cycle V (2-oxoglutarate:ferredoxin oxidoreductase)	1.42	0.0976326	3.62389	0.0046595	1.15	1.77	0.0847287
PWY-7003: glycerol degradation to butanol	1.29	0.0591854	4.25652	0.00167219	1.13	1.47	0.0847287
PWY-7111: pyruvate fermentation to isobutanol (engineered)	0.68	0.10125	-3.83197	0.00330818	0.54	0.85	0.0847287
PWY-7237: myo-, chiro- and scillo-inositol degradation	0.73	0.0818456	-3.86136	0.00315324	0.61	0.87	0.0847287
PWY-7288: fatty acid &beta;-oxidation (peroxisome, yeast)	1.29	0.0642619	4.0019	0.00310153	1.12	1.5	0.0847287
PWY-7357: thiamin formation from pyrithiamine and oxythiamine (yeast)	0.59	0.146341	-3.64746	0.00448112	0.42	0.81	0.0847287
PWY66-367: ketogenesis	1.28	0.0625139	3.90645	0.00450353	1.11	1.47	0.0847287
VALSYN-PWY: L-valine biosynthesis	0.66	0.113095	-3.61469	0.00473113	0.52	0.85	0.0847287
PWY-1042: glycolysis IV (plant cytosol)	0.68	0.110443	-3.54678	0.00529654	0.53	0.86	0.0856756
PWY-7208: superpathway of pyrimidine nucleobases salvage	1.3	0.0748506	3.5228	0.00551264	1.1	1.54	0.0856756
TRPSYN-PWY: L-tryptophan biosynthesis	0.56	0.16408	-3.5352	0.00539976	0.39	0.81	0.0856756
PWY-5138: unsaturated, even numbered fatty acid &beta;-oxidation	1.33	0.0855273	3.36438	0.00718907	1.1	1.61	0.0893841
PWY-5667: CDP-diacylglycerol biosynthesis I	0.71	0.100764	-3.40972	0.00666141	0.57	0.89	0.0893841
PWY-5677: succinate fermentation to butanoate	1.41	0.0951303	3.5983	0.00699951	1.13	1.75	0.0893841
PWY-6163: chorismate biosynthesis from 3-dehydroquinate	0.71	0.101132	-3.44448	0.00628399	0.56	0.88	0.0893841
PWY0-1319: CDP-diacylglycerol biosynthesis II	0.71	0.100691	-3.40017	0.00676912	0.57	0.89	0.0893841
TCA-GLYOX-BYPASS: superpathway of glyoxylate bypass and TCA	1.32	0.0826564	3.38525	0.00694106	1.1	1.59	0.0893841
PWY-7184: pyrimidine deoxyribonucleotides de novo biosynthesis I	1.33	0.0857462	3.32604	0.00766891	1.1	1.61	0.0893907
PWY0-162: superpathway of pyrimidine ribonucleotides de novo biosynthesis	1.34	0.0868946	3.34	0.00749045	1.1	1.62	0.0893907
ARO-PWY: chorismate biosynthesis I	0.67	0.123731	-3.29353	0.00810161	0.5	0.88	0.0912815
PWY-6527: stachyose degradation	0.68	0.116856	-3.27775	0.00832056	0.53	0.88	0.0912815
DTDPRHAMSYN-PWY: dTDP-L-rhamnose biosynthesis I	0.77	0.0792371	-3.21721	0.00921862	0.65	0.92	0.092862
GLYCOGENSYNTH-PWY: glycogen biosynthesis I (from ADP-D-Glucose)	0.69	0.115437	-3.20194	0.00946047	0.53	0.89	0.092862
PWY-6317: galactose degradation I (Leloir pathway)	0.67	0.122245	-3.22555	0.00908919	0.51	0.89	0.092862
PWY66-391: fatty acid &beta;-oxidation VI (peroxisome)	1.34	0.0894014	3.29762	0.00926503	1.1	1.64	0.092862
HSERMETANA-PWY: L-methionine biosynthesis III	0.73	0.100086	-3.15032	0.0103273	0.58	0.91	0.0981695
PWY-6609: adenine and adenosine salvage III	0.8	0.0709523	-3.13903	0.0105276	0.68	0.94	0.0981695
PWY0-1296: purine ribonucleosides degradation	0.7	0.115039	-3.10549	0.011146	0.54	0.9	0.101402
ARGSYN-PWY: L-arginine biosynthesis I (via L-ornithine)	0.67	0.131286	-3.07381	0.0117641	0.5	0.89	0.101809
ARGSYNBSUB-PWY: L-arginine biosynthesis II (acetyl cycle)	0.65	0.142398	-2.97708	0.0138767	0.48	0.9	0.101809
BIOTIN-BIOSYNTHESIS-PWY: biotin biosynthesis I	1.36	0.104524	2.96959	0.0140557	1.08	1.72	0.101809
FUCCAT-PWY: fucose degradation	1.21	0.062545	3.00415	0.0132494	1.05	1.39	0.101809
PWY-5189: tetrapyrrole biosynthesis II (from glycine)	1.35	0.102378	2.95276	0.0144662	1.08	1.7	0.101809
PWY-5971: palmitate biosynthesis II (bacteria and plants)	1.32	0.0905875	3.04418	0.012374	1.08	1.61	0.101809
PWY-6263: superpathway of menaquinol-8 biosynthesis II	1.43	0.1171	3.07584	0.0132285	1.1	1.87	0.101809
PWY-7197: pyrimidine deoxyribonucleotide phosphorylation	1.27	0.0790897	3.03577	0.0125529	1.07	1.52	0.101809
PWY-724: superpathway of L-lysine, L-threonine and L-methionine biosynthesis II	0.71	0.114878	-2.98613	0.0136637	0.55	0.92	0.101809
PWY-7400: L-arginine biosynthesis IV (archaebacteria)	0.67	0.132086	-3.06343	0.0119742	0.5	0.9	0.101809
PWY-841: superpathway of purine nucleotides de novo biosynthesis I	1.31	0.0896106	2.97144	0.0140113	1.07	1.59	0.101809
PWY66-422: D-galactose degradation V (Leloir pathway)	0.65	0.143504	-2.96273	0.0142216	0.47	0.9	0.101809
PWY-5920: superpathway of heme biosynthesis from glycine	1.29	0.0863706	2.99202	0.0151511	1.07	1.57	0.104655
PWY-6113: superpathway of mycolate biosynthesis	1.27	0.0825823	2.88111	0.0163543	1.06	1.52	0.110265
PWY-6519: 8-amino-7-oxononanoate biosynthesis I	1.32	0.0975642	2.87401	0.0165546	1.07	1.65	0.110265
FASYN-ELONG-PWY: fatty acid elongation -- saturated	1.27	0.083257	2.8304	0.0178395	1.05	1.52	0.111747
PWY-7316: dTDP-N-acetylviosamine biosynthesis	1.23	0.0742412	2.83404	0.0177287	1.05	1.46	0.111747
PWYG-321: mycolate biosynthesis	1.27	0.0847386	2.82598	0.0179755	1.05	1.53	0.111747
REDCITCYC: TCA cycle VIII (helicobacter)	1.34	0.101982	2.84803	0.0173085	1.07	1.68	0.111747
PWY-7664: oleate biosynthesis IV (anaerobic)	1.26	0.0818653	2.78187	0.0193883	1.05	1.51	0.118555
DENOVOPURINE2-PWY: superpathway of purine nucleotides de novo biosynthesis II	1.3	0.0971555	2.73505	0.0210104	1.05	1.62	0.121237
HISDEG-PWY: L-histidine degradation I	1.67	0.186024	2.74333	0.020714	1.1	2.52	0.121237
P164-PWY: purine nucleobases degradation I (anaerobic)	1.22	0.0727255	2.72769	0.0212775	1.04	1.43	0.121237
PWY-5840: superpathway of menaquinol-7 biosynthesis	1.27	0.0859385	2.75674	0.0202426	1.05	1.53	0.121237
PWY-6282: palmitoleate biosynthesis I (from (5Z)-dodec-5-enoate)	1.25	0.0820196	2.72293	0.0214521	1.04	1.5	0.121237
PWY0-862: (5Z)-dodec-5-enoate biosynthesis	1.24	0.0808805	2.70894	0.0219736	1.04	1.49	0.122331
PWY4LZ-257: superpathway of fermentation (Chlamydomonas reinhardtii)	1.39	0.122217	2.67725	0.023202	1.06	1.82	0.12727
PWY-5850: superpathway of menaquinol-6 biosynthesis I	1.24	0.0796715	2.71497	0.023803	1.04	1.49	0.12848
PWY-5896: superpathway of menaquinol-10 biosynthesis	1.24	0.0795322	2.7071	0.0241116	1.04	1.48	0.12848
PWY-7228: superpathway of guanosine nucleotides de novo biosynthesis I	1.34	0.107518	2.68743	0.0249011	1.05	1.7	0.130818
PWY-5097: L-lysine biosynthesis VI	0.72	0.125312	-2.60701	0.0261746	0.55	0.95	0.131128
PWY-5392: reductive TCA cycle II	1.33	0.107422	2.6564	0.0261999	1.04	1.7	0.131128
PWY-5989: stearate biosynthesis II (bacteria and plants)	1.27	0.0920754	2.61259	0.0259252	1.04	1.56	0.131128
PWY66-399: gluconeogenesis III	1.4	0.129008	2.60276	0.0263663	1.05	1.86	0.131128
FASYN-INITIAL-PWY: superpathway of fatty acid biosynthesis initiation (E. coli)	1.23	0.0819874	2.57082	0.0278516	1.03	1.48	0.134918
PWY-6125: superpathway of guanosine nucleotides de novo biosynthesis II	1.33	0.108064	2.62397	0.0276304	1.04	1.7	0.134918
PWY-5845: superpathway of menaquinol-9 biosynthesis	1.31	0.104955	2.57126	0.0301257	1.03	1.66	0.144063
PWY-6318: L-phenylalanine degradation IV (mammalian, via side chain)	1.28	0.0985967	2.50254	0.0313105	1.03	1.59	0.147833
COBALSYN-PWY: adenosylcobalamin salvage from cobinamide I	0.71	0.138166	-2.47437	0.0328579	0.52	0.97	0.150081
PWY-5838: superpathway of menaquinol-8 biosynthesis I	1.24	0.0874566	2.47856	0.032623	1.02	1.51	0.150081
PWY-5860: superpathway of demethylmenaquinol-6 biosynthesis I	1.23	0.081324	2.51583	0.0329936	1.02	1.47	0.150081
FUC-RHAMCAT-PWY: superpathway of fucose and rhamnose degradation	1.22	0.0815258	2.41406	0.0364294	1.02	1.46	0.157523
GALACTARDEG-PWY: D-galactarate degradation I	1.21	0.0760237	2.45338	0.0365534	1.01	1.43	0.157523
GLUCARGALACTSUPER-PWY: superpathway of D-glucarate and D-galactarate degradation	1.21	0.0760237	2.45338	0.0365534	1.01	1.43	0.157523
P441-PWY: superpathway of N-acetylneuraminate degradation	1.25	0.0953035	2.38093	0.038551	1.01	1.55	0.157523
P621-PWY: nylon-6 oligomer degradation	0.86	0.0602743	-2.47978	0.038125	0.75	0.99	0.157523
PWY-5855: ubiquinol-7 biosynthesis (prokaryotic)	1.18	0.0678186	2.46765	0.0388528	1.01	1.38	0.157523
PWY-5856: ubiquinol-9 biosynthesis (prokaryotic)	1.18	0.0678186	2.46765	0.0388528	1.01	1.38	0.157523
PWY-5857: ubiquinol-10 biosynthesis (prokaryotic)	1.18	0.0678186	2.46765	0.0388528	1.01	1.38	0.157523
PWY-6708: ubiquinol-8 biosynthesis (prokaryotic)	1.18	0.0678186	2.46765	0.0388528	1.01	1.38	0.157523
PWY-6731: starch degradation III	1.14	0.0556357	2.37819	0.0387319	1.01	1.29	0.157523
GLUCARDEG-PWY: D-glucarate degradation I	1.22	0.0859408	2.34797	0.0434494	1.01	1.49	0.158888
PPGPPMET-PWY: ppGpp biosynthesis	1.19	0.0737254	2.32797	0.042196	1.01	1.4	0.158888
PWY-5861: superpathway of demethylmenaquinol-8 biosynthesis	1.21	0.0786419	2.39486	0.0402357	1.01	1.44	0.158888
PWY-5862: superpathway of demethylmenaquinol-9 biosynthesis	1.27	0.103341	2.34893	0.0433811	1.01	1.61	0.158888
PWY-5897: superpathway of menaquinol-11 biosynthesis	1.23	0.0880516	2.3304	0.0420214	1.01	1.49	0.158888
PWY-5898: superpathway of menaquinol-12 biosynthesis	1.23	0.0880516	2.3304	0.0420214	1.01	1.49	0.158888
PWY-5899: superpathway of menaquinol-13 biosynthesis	1.23	0.0880516	2.3304	0.0420214	1.01	1.49	0.158888
PWY-7616: methanol oxidation to carbon dioxide	1.24	0.0900914	2.35309	0.0430867	1.01	1.52	0.158888
PWY0-1298: superpathway of pyrimidine deoxyribonucleosides degradation	1.17	0.0679001	2.31752	0.0429538	1.01	1.36	0.158888
PWY490-3: nitrate reduction VI (assimilatory)	0.81	0.0889851	-2.41113	0.0424334	0.66	0.99	0.158888
PWY-5121: superpathway of geranylgeranyl diphosphate biosynthesis II (via MEP)	0.78	0.10808	-2.27874	0.0458841	0.61	0.99	0.164565
PWY-7663: gondoate biosynthesis (anaerobic)	1.37	0.137634	2.28086	0.0457185	1.01	1.86	0.164565
PWY-6386: UDP-N-acetylmuramoyl-pentapeptide biosynthesis II (lysine-containing)	0.69	0.165937	-2.25291	0.0479425	0.48	1	0.167126
PWY0-1338: polymyxin resistance	1.2	0.0810037	2.2621	0.0471998	1	1.44	0.167126
PWY3DJ-35471: L-ascorbate biosynthesis IV	1.14	0.0583965	2.2886	0.0478843	1	1.3	0.167126
P161-PWY: acetylene degradation	1.26	0.10493	2.23221	0.0496561	1	1.6	0.167574
PWY-5918: superpathay of heme biosynthesis from glutamate	1.27	0.103312	2.28003	0.0485604	1	1.6	0.167574
PWY-6121: 5-aminoimidazole ribonucleotide biosynthesis I	0.82	0.0900665	-2.23312	0.0495792	0.67	1	0.167574
PWY-7388: octanoyl-[acyl-carrier protein] biosynthesis (mitochondria, yeast)	1.2	0.0810197	2.2297	0.0498678	1	1.44	0.167574
PWY-5088: L-glutamate degradation VIII (to propanoate)	1.55	0.194327	2.24606	0.0513327	1	2.4	0.170956
PWY-5083: NAD/NADH phosphorylation and dephosphorylation	1.2	0.0804003	2.22411	0.0532059	1	1.43	0.175627
KDO-NAGLIPASYN-PWY: superpathway of (Kdo)2-lipid A biosynthesis	1.19	0.0804291	2.21252	0.0542218	1	1.43	0.175867
PWY-7204: pyridoxal 5-phosphate salvage II (plants)	1.15	0.0617252	2.25496	0.0541462	1	1.33	0.175867
COA-PWY: coenzyme A biosynthesis I	0.78	0.115742	-2.15962	0.0561452	0.6	1.01	0.17753
PWY-4242: pantothenate and coenzyme A biosynthesis III	0.78	0.115048	-2.15594	0.0564952	0.6	1.01	0.17753
PWY-5136: fatty acid &beta;-oxidation II (peroxisome)	1.29	0.118118	2.18578	0.0566381	0.99	1.69	0.17753
PWY-6284: superpathway of unsaturated fatty acids biosynthesis (E. coli)	1.25	0.103107	2.16196	0.055924	0.99	1.57	0.17753
GLYCOLYSIS-TCA-GLYOX-BYPASS: superpathway of glycolysis, pyruvate dehydrogenase, TCA, and glyoxylate bypass	1.32	0.130942	2.13968	0.0580666	0.99	1.77	0.180402
PWY0-1241: ADP-L-glycero-&beta;-D-manno-heptose biosynthesis	1.26	0.109209	2.13504	0.0585217	0.99	1.61	0.180402
PWY-6700: queuosine biosynthesis	0.7	0.169272	-2.1284	0.0591809	0.48	1.02	0.180938
ENTBACSYN-PWY: enterobactin biosynthesis	1.14	0.0629125	2.15006	0.0600306	0.99	1.32	0.182044
FAO-PWY: fatty acid &beta;-oxidation I	1.28	0.116938	2.11575	0.0634743	0.98	1.67	0.190935
PWY-6285: superpathway of fatty acids biosynthesis (E. coli)	1.2	0.0864935	2.14328	0.0644459	0.99	1.47	0.191139
PWY-6387: UDP-N-acetylmuramoyl-pentapeptide biosynthesis I (meso-diaminopimelate containing)	0.71	0.165843	-2.06255	0.0661045	0.49	1.03	0.191139
PWY-6901: superpathway of glucose and xylose degradation	1.18	0.0811092	2.06977	0.0653093	0.99	1.42	0.191139
PWY66-398: TCA cycle III (animals)	1.18	0.0805853	2.06735	0.0655742	0.99	1.41	0.191139
UBISYN-PWY: superpathway of ubiquinol-8 biosynthesis (prokaryotic)	1.19	0.0828725	2.09491	0.0656584	0.99	1.43	0.191139
ECASYN-PWY: enterobacterial common antigen biosynthesis	1.19	0.0832952	2.08462	0.066763	0.99	1.44	0.191277
PWY-6749: CMP-legionaminate biosynthesis I	1.12	0.053255	2.16432	0.0671778	0.99	1.27	0.191277
PWY-5004: superpathway of L-citrulline metabolism	1.16	0.0710504	2.07108	0.0682445	0.99	1.36	0.191392
PWY-5723: Rubisco shunt	1.2	0.0892066	2.04625	0.067933	0.98	1.46	0.191392
PYRIDOXSYN-PWY: pyridoxal 5-phosphate biosynthesis I	1.26	0.114757	2.03782	0.0688986	0.98	1.63	0.191785
PWY-3001: superpathway of L-isoleucine biosynthesis I	0.86	0.0747001	-2.01706	0.0713294	0.73	1.02	0.19708
GLYCOLYSIS: glycolysis I (from glucose 6-phosphate)	1.2	0.0896923	2.02558	0.0734567	0.98	1.47	0.1975
P105-PWY: TCA cycle IV (2-oxoglutarate decarboxylase)	1.26	0.114301	1.99827	0.0735993	0.97	1.62	0.1975
PWY-7312: dTDP-D-&beta;-fucofuranose biosynthesis	0.89	0.0590366	-2.03227	0.0726671	0.78	1.01	0.1975
PWY0-1533: methylphosphonate degradation I	1.15	0.0677267	2.02836	0.073128	0.98	1.34	0.1975
AST-PWY: L-arginine degradation II (AST pathway)	1.16	0.0749238	2.00759	0.0756219	0.98	1.38	0.197978
CALVIN-PWY: Calvin-Benson-Bassham cycle	0.86	0.0759002	-1.97496	0.0765108	0.73	1.02	0.197978
GLYOXYLATE-BYPASS: glyoxylate cycle	1.21	0.0945076	1.9992	0.0766519	0.98	1.5	0.197978
PWY-5791: 1,4-dihydroxy-2-naphthoate biosynthesis II (plants)	1.17	0.0772752	1.99669	0.0769619	0.98	1.39	0.197978
PWY-5837: 1,4-dihydroxy-2-naphthoate biosynthesis I	1.17	0.0772752	1.99669	0.0769619	0.98	1.39	0.197978
PWY-7221: guanosine ribonucleotides de novo biosynthesis	0.78	0.125567	-1.97752	0.0761862	0.59	1.03	0.197978
PWY-5464: superpathway of cytosolic glycolysis (plants), pyruvate dehydrogenase and TCA cycle	1.34	0.149065	1.95625	0.0789254	0.96	1.87	0.201638
PWY-6270: isoprene biosynthesis I	0.77	0.133105	-1.93688	0.0815008	0.57	1.04	0.206801
PWY-6385: peptidoglycan biosynthesis III (mycobacteria)	0.73	0.165347	-1.92341	0.0833373	0.5	1.05	0.207232
PWY-6803: phosphatidylcholine acyl editing	1.19	0.0880117	1.93	0.0824349	0.97	1.44	0.207232
PWY-7269: NAD/NADP-NADH/NADPH mitochondrial interconversion (yeast)	1.17	0.0822094	1.95027	0.0829305	0.97	1.41	0.207232
HEME-BIOSYNTHESIS-II: heme biosynthesis I (aerobic)	1.16	0.0786203	1.92544	0.0863009	0.97	1.39	0.21318
PWY0-845: superpathway of pyridoxal 5-phosphate biosynthesis and salvage	1.23	0.108101	1.89142	0.0878568	0.96	1.56	0.215596
PEPTIDOGLYCANSYN-PWY: peptidoglycan biosynthesis I (meso-diaminopimelate containing)	0.72	0.176086	-1.86331	0.092013	0.49	1.07	0.222863
PWY0-166: superpathway of pyrimidine deoxyribonucleotides de novo biosynthesis (E. coli)	1.25	0.119021	1.86478	0.0917916	0.96	1.63	0.222863
P562-PWY: myo-inositol degradation I	1.16	0.0799344	1.90758	0.0928773	0.97	1.4	0.222983
TCA: TCA cycle I (prokaryotic)	1.19	0.0928282	1.87695	0.0932584	0.96	1.47	0.222983
NONMEVIPP-PWY: methylerythritol phosphate pathway I	0.76	0.151544	-1.83654	0.0961418	0.54	1.06	0.226968
PWY-7383: anaerobic energy metabolism (invertebrates, cytosol)	1.33	0.15353	1.839	0.0957546	0.94	1.87	0.226968
PWY-7094: fatty acid salvage	1.13	0.0660717	1.84404	0.0982789	0.97	1.31	0.22769
PWY-7187: pyrimidine deoxyribonucleotides de novo biosynthesis II	1.22	0.109333	1.82596	0.0978198	0.96	1.56	0.22769
RIBOSYN2-PWY: flavin biosynthesis I (bacteria and plants)	0.85	0.0859839	-1.82593	0.0978246	0.71	1.04	0.22769
OANTIGEN-PWY: O-antigen building blocks biosynthesis (E. coli)	0.76	0.149054	-1.80795	0.100738	0.55	1.06	0.231946
HEMESYN2-PWY: heme biosynthesis II (anaerobic)	1.13	0.0662069	1.78195	0.105093	0.97	1.3	0.237575
PWY-6168: flavin biosynthesis III (fungi)	0.8	0.123724	-1.78598	0.104407	0.61	1.06	0.237575
PWY-6936: seleno-amino acid biosynthesis	0.75	0.158959	-1.78559	0.104474	0.53	1.07	0.237575
PWY-7254: TCA cycle VII (acetate-producers)	1.15	0.0765625	1.7971	0.105876	0.97	1.36	0.237902
PWY-2941: L-lysine biosynthesis II	1.24	0.122777	1.76686	0.1077	0.94	1.63	0.24055
COA-PWY-1: coenzyme A biosynthesis II (mammalian)	0.83	0.107063	-1.76066	0.108787	0.65	1.05	0.241534
PWY-6628: superpathway of L-phenylalanine biosynthesis	1.15	0.0811428	1.75551	0.109698	0.96	1.38	0.242114
PWY-5863: superpathway of phylloquinol biosynthesis	1.16	0.0835852	1.76592	0.11122	0.96	1.4	0.244029
PWY-5100: pyruvate fermentation to acetate and lactate II	0.8	0.125544	-1.73191	0.113963	0.61	1.06	0.247928
PWY-561: superpathway of glyoxylate cycle and fatty acid degradation	1.2	0.106487	1.72994	0.114326	0.95	1.52	0.247928
GLYCOL-GLYOXDEG-PWY: superpathway of glycol metabolism and degradation	1.15	0.0812477	1.75617	0.117128	0.96	1.39	0.248492
PWY-5686: UMP biosynthesis	0.86	0.090493	-1.71473	0.117162	0.7	1.05	0.248492
PWY-6823: molybdenum cofactor biosynthesis	1.13	0.0685373	1.75176	0.117917	0.96	1.32	0.248492
PWY-7392: taxadiene biosynthesis (engineered)	0.81	0.119787	-1.71235	0.117611	0.62	1.06	0.248492
PWY-7560: methylerythritol phosphate pathway II	0.81	0.120971	-1.72247	0.115712	0.62	1.06	0.248492
PWY-5973: cis-vaccenate biosynthesis	1.25	0.131257	1.67347	0.125179	0.93	1.67	0.257965
PWY-6122: 5-aminoimidazole ribonucleotide biosynthesis II	0.85	0.0997735	-1.67686	0.124502	0.68	1.06	0.257965
PWY-6277: superpathway of 5-aminoimidazole ribonucleotide biosynthesis	0.85	0.0997735	-1.67686	0.124502	0.68	1.06	0.257965
SULFATE-CYS-PWY: superpathway of sulfate assimilation and cysteine biosynthesis	1.23	0.124949	1.67374	0.125125	0.93	1.63	0.257965
PWY-6545: pyrimidine deoxyribonucleotides de novo biosynthesis III	1.15	0.0836447	1.65395	0.12914	0.95	1.38	0.264666
PROTOCATECHUATE-ORTHO-CLEAVAGE-PWY: protocatechuate degradation II (ortho-cleavage pathway)	1.1	0.0582228	1.63509	0.133075	0.97	1.25	0.268309
PWY-4981: L-proline biosynthesis II (from arginine)	1.2	0.109826	1.63528	0.133035	0.94	1.53	0.268309
PWY-622: starch biosynthesis	0.87	0.0818396	-1.64093	0.131847	0.73	1.05	0.268309
PWY-6612: superpathway of tetrahydrofolate biosynthesis	1.16	0.0891197	1.63673	0.136115	0.95	1.42	0.272961
PWY-5345: superpathway of L-methionine biosynthesis (by sulfhydrylation)	1.2	0.115583	1.60317	0.139979	0.93	1.56	0.276426
PWY-6897: thiamin salvage II	0.78	0.153175	-1.60843	0.13882	0.56	1.1	0.276426
THISYNARA-PWY: superpathway of thiamin diphosphate biosynthesis III (eukaryotes)	0.78	0.152254	-1.60278	0.140066	0.56	1.1	0.276426
P162-PWY: L-glutamate degradation V (via hydroxyglutarate)	1.43	0.216129	1.65319	0.14227	0.86	2.38	0.277242
P221-PWY: octane oxidation	1.16	0.0929361	1.60553	0.142839	0.94	1.43	0.277242
PENTOSE-P-PWY: pentose phosphate pathway	1.17	0.100276	1.58764	0.143452	0.94	1.47	0.277242
PWY-5690: TCA cycle II (plants and fungi)	1.13	0.0745271	1.58885	0.143178	0.95	1.33	0.277242
FOLSYN-PWY: superpathway of tetrahydrofolate biosynthesis and salvage	1.15	0.0904719	1.5671	0.151535	0.94	1.41	0.284033
PWY-6478: GDP-D-glycero-&alpha;-D-manno-heptose biosynthesis	1.28	0.157207	1.57983	0.148604	0.9	1.83	0.284033
PWY0-1415: superpathway of heme biosynthesis from uroporphyrinogen-III	1.16	0.0948245	1.57226	0.15034	0.94	1.44	0.284033
PWY66-409: superpathway of purine nucleotide salvage	1.14	0.0836782	1.55384	0.151273	0.95	1.37	0.284033
THREOCAT-PWY: superpathway of L-threonine metabolism	1.13	0.0786555	1.55726	0.150465	0.95	1.35	0.284033
THRESYN-PWY: superpathway of L-threonine biosynthesis	0.89	0.0710406	-1.56251	0.149231	0.76	1.05	0.284033
METHGLYUT-PWY: superpathway of methylglyoxal degradation	1.17	0.101134	1.54897	0.15243	0.93	1.47	0.284281
PWY-5188: tetrapyrrole biosynthesis I (from glutamate)	0.84	0.116766	-1.5306	0.156866	0.64	1.08	0.2911
PWY-5173: superpathway of acetyl-CoA biosynthesis	1.13	0.0808901	1.52283	0.158777	0.94	1.35	0.293188
SO4ASSIM-PWY: sulfate reduction I (assimilatory)	1.2	0.122584	1.51766	0.160058	0.92	1.58	0.294097
BRANCHED-CHAIN-AA-SYN-PWY: superpathway of branched amino acid biosynthesis	0.77	0.176945	-1.48349	0.168763	0.52	1.14	0.298345
P124-PWY: Bifidobacterium shunt	0.8	0.149248	-1.48681	0.1679	0.57	1.12	0.298345
PRPP-PWY: superpathway of histidine, purine, and pyrimidine biosynthesis	1.17	0.105406	1.48347	0.168769	0.92	1.48	0.298345
PWY-6126: superpathway of adenosine nucleotides de novo biosynthesis II	1.09	0.0593507	1.50263	0.163838	0.96	1.25	0.298345
PWY-6572: chondroitin sulfate degradation I (bacterial)	1.15	0.0902346	1.51698	0.167746	0.93	1.41	0.298345
PWY-7220: adenosine deoxyribonucleotides de novo biosynthesis II	1.25	0.148538	1.48538	0.16827	0.9	1.74	0.298345
PWY-7222: guanosine deoxyribonucleotides de novo biosynthesis II	1.25	0.148538	1.48538	0.16827	0.9	1.74	0.298345
PWY0-1297: superpathway of purine deoxyribonucleosides degradation	1.16	0.0988736	1.48383	0.168674	0.93	1.44	0.298345
PWY-7371: 1,4-dihydroxy-6-naphthoate biosynthesis II	1.1	0.0661492	1.48254	0.172344	0.95	1.28	0.303227
PWY-5675: nitrate reduction V (assimilatory)	1.14	0.0893128	1.47484	0.174358	0.93	1.4	0.305332
PWY-5022: 4-aminobutanoate degradation V	1.11	0.0724061	1.44643	0.178663	0.94	1.3	0.311407
PWY-2723: trehalose degradation V	1.1	0.0656477	1.43626	0.181465	0.95	1.27	0.314821
PWY-7196: superpathway of pyrimidine ribonucleosides salvage	0.88	0.0875884	-1.43256	0.182493	0.73	1.07	0.315139
ALLANTOINDEG-PWY: superpathway of allantoin degradation in yeast	1.12	0.0798498	1.42174	0.185531	0.94	1.34	0.317446
PWY-2942: L-lysine biosynthesis III	0.84	0.118515	-1.4243	0.184809	0.65	1.1	0.317446
PANTOSYN-PWY: pantothenate and coenzyme A biosynthesis I	0.91	0.0653201	-1.41583	0.187209	0.79	1.05	0.318853
HEXITOLDEGSUPER-PWY: superpathway of hexitol degradation (bacteria)	1.13	0.0885055	1.40787	0.189488	0.93	1.38	0.321268
GLUCONEO-PWY: gluconeogenesis I	1.1	0.0664894	1.39291	0.193838	0.95	1.27	0.327156
ORNDEG-PWY: superpathway of ornithine degradation	1.15	0.102985	1.37551	0.198999	0.92	1.45	0.334354
ARG+POLYAMINE-SYN: superpathway of arginine and polyamine biosynthesis	1.16	0.109979	1.36002	0.203693	0.91	1.48	0.339185
PWY-6837: fatty acid beta-oxidation V (unsaturated, odd number, di-isomerase-dependent)	1.14	0.0937822	1.36214	0.203044	0.92	1.4	0.339185
PWY-5747: 2-methylcitrate cycle II	1.13	0.0904203	1.36166	0.206414	0.92	1.39	0.342188
PWY0-1061: superpathway of L-alanine biosynthesis	0.92	0.0635119	-1.338	0.210527	0.8	1.06	0.347463
PWY-7328: superpathway of UDP-glucose-derived O-antigen building blocks biosynthesis	1.08	0.0575184	1.33459	0.211602	0.95	1.23	0.347698
PWY-621: sucrose degradation III (sucrose invertase)	0.83	0.139041	-1.32688	0.214049	0.61	1.13	0.348866
PWY-7446: sulfoglycolysis	1.11	0.0758989	1.3493	0.214183	0.93	1.32	0.348866
ARGDEG-PWY: superpathway of L-arginine, putrescine, and 4-aminobutanoate degradation	1.13	0.0934677	1.30828	0.220049	0.92	1.39	0.34927
LPSSYN-PWY: superpathway of lipopolysaccharide biosynthesis	1.13	0.0939949	1.31548	0.217711	0.92	1.4	0.34927
NAGLIPASYN-PWY: lipid IVA biosynthesis	1.15	0.105249	1.31138	0.21904	0.91	1.45	0.34927
ORNARGDEG-PWY: superpathway of L-arginine and L-ornithine degradation	1.13	0.0934677	1.30828	0.220049	0.92	1.39	0.34927
PWY-5505: L-glutamate and L-glutamine biosynthesis	0.85	0.125352	-1.31628	0.217451	0.64	1.12	0.34927
PWY-7219: adenosine ribonucleotides de novo biosynthesis	0.8	0.167447	-1.31187	0.218882	0.55	1.17	0.34927
GLUCOSE1PMETAB-PWY: glucose and glucose-1-phosphate degradation	1.11	0.0778338	1.28977	0.22616	0.93	1.31	0.357448
PWY-4984: urea cycle	1.16	0.115466	1.28195	0.228783	0.9	1.5	0.360067
PWY-7332: superpathway of UDP-N-acetylglucosamine-derived O-antigen building blocks biosynthesis	1.2	0.145213	1.27763	0.230244	0.87	1.66	0.360844
PWY66-389: phytol degradation	1.18	0.128258	1.26085	0.239067	0.88	1.57	0.373105
GLYCOCAT-PWY: glycogen degradation I (bacterial)	1.08	0.0649502	1.2439	0.241906	0.94	1.25	0.375327
P122-PWY: heterolactic fermentation	1.11	0.0868343	1.24089	0.242968	0.92	1.35	0.375327
PWY-5103: L-isoleucine biosynthesis III	0.79	0.189746	-1.23936	0.24351	0.52	1.21	0.375327
PWY-3841: folate transformations II	0.88	0.101327	-1.22426	0.248914	0.7	1.11	0.38144
PWY-7242: D-fructuronate degradation	0.85	0.13112	-1.22258	0.249521	0.64	1.14	0.38144
PWY-5030: L-histidine degradation III	1.21	0.155453	1.20506	0.255923	0.85	1.71	0.388045
PWY-5941: glycogen degradation II (eukaryotic)	1.1	0.0801264	1.20597	0.255586	0.92	1.32	0.388045
PWY-7209: superpathway of pyrimidine ribonucleosides degradation	0.9	0.091359	-1.19489	0.259698	0.73	1.1	0.390869
PWY0-41: allantoin degradation IV (anaerobic)	1.1	0.0809563	1.20242	0.259881	0.92	1.32	0.390869
GOLPDLCAT-PWY: superpathway of glycerol degradation to 1,3-propanediol	1.15	0.120935	1.17696	0.266466	0.88	1.51	0.398204
PWY-5910: superpathway of geranylgeranyldiphosphate biosynthesis I (via mevalonate)	1.08	0.0607035	1.19342	0.266893	0.93	1.24	0.398204
PWY-5367: petroselinate biosynthesis	1.16	0.12848	1.17289	0.26802	0.87	1.55	0.398293
P461-PWY: hexitol fermentation to lactate, formate, ethanol and acetate	1.1	0.0850067	1.16638	0.270524	0.91	1.33	0.400419
PWY-6630: superpathway of L-tyrosine biosynthesis	1.1	0.082451	1.16309	0.274703	0.91	1.33	0.404997
PWY-6435: 4-hydroxybenzoate biosynthesis V	0.91	0.0828051	-1.15606	0.277424	0.75	1.1	0.405907
PWY-6629: superpathway of L-tryptophan biosynthesis	1.1	0.0803902	1.15587	0.277497	0.91	1.32	0.405907
GLUCUROCAT-PWY: superpathway of &beta;-D-glucuronide and D-glucuronate degradation	0.86	0.137362	-1.13211	0.284005	0.63	1.16	0.409466
RUMP-PWY: formaldehyde oxidation I	1.13	0.104238	1.15076	0.283063	0.89	1.43	0.409466
TRNA-CHARGING-PWY: tRNA charging	0.87	0.126101	-1.13132	0.284321	0.65	1.15	0.409466
UDPNAGSYN-PWY: UDP-N-acetyl-D-glucosamine biosynthesis I	0.88	0.109998	-1.13753	0.281839	0.69	1.13	0.409466
PWY-7385: 1,3-propanediol biosynthesis (engineered)	1.12	0.100141	1.1219	0.288119	0.9	1.4	0.41334
PWY-5705: allantoin degradation to glyoxylate III	1.1	0.0851598	1.12034	0.291574	0.91	1.33	0.416694
1CMET2-PWY: N10-formyl-tetrahydrofolate biosynthesis	0.89	0.102534	-1.10927	0.293275	0.71	1.12	0.417525
PWY-6895: superpathway of thiamin diphosphate biosynthesis II	1.1	0.0828918	1.10598	0.294633	0.91	1.32	0.417864
PWY-6595: superpathway of guanosine nucleotides degradation (plants)	1.2	0.171826	1.07506	0.307603	0.82	1.76	0.434606
PWY-4722: creatinine degradation II	1.13	0.113434	1.08581	0.313533	0.86	1.48	0.441313
HCAMHPDEG-PWY: 3-phenylpropanoate and 3-(3-hydroxyphenyl)propanoate degradation to 2-oxopent-4-enoate	1.11	0.0968289	1.05535	0.316095	0.89	1.37	0.441586
PWY-6690: cinnamate and 3-hydroxycinnamate degradation to 2-oxopent-4-enoate	1.11	0.0968289	1.05535	0.316095	0.89	1.37	0.441586
METH-ACETATE-PWY: methanogenesis from acetate	0.86	0.143559	-1.04745	0.319549	0.62	1.18	0.444746
PWY0-1277: 3-phenylpropanoate and 3-(3-hydroxyphenyl)propanoate degradation	1.11	0.102745	1.03755	0.323918	0.88	1.4	0.447487
PWY0-42: 2-methylcitrate cycle I	1.1	0.0887778	1.04464	0.323433	0.9	1.34	0.447487
COLANSYN-PWY: colanic acid building blocks biosynthesis	1.17	0.154433	1.0235	0.330192	0.83	1.65	0.454471
PWY-7315: dTDP-N-acetylthomosamine biosynthesis	1.07	0.070599	1.01499	0.33404	0.92	1.26	0.458077
CITRULBIO-PWY: L-citrulline biosynthesis	1.15	0.139735	0.994204	0.343571	0.84	1.57	0.469421
POLYAMSYN-PWY: superpathway of polyamine biosynthesis I	1.09	0.0903484	0.988732	0.346114	0.89	1.34	0.469456
PWY-7323: superpathway of GDP-mannose-derived O-antigen building blocks biosynthesis	1.2	0.18435	0.990715	0.345191	0.8	1.81	0.469456
PWY-6606: guanosine nucleotides degradation II	1.09	0.0871107	0.970567	0.354653	0.9	1.32	0.479296
PWY-6531: mannitol cycle	1.09	0.0839335	0.97298	0.355986	0.9	1.31	0.47936
FERMENTATION-PWY: mixed acid fermentation	1.08	0.0780406	0.940422	0.369162	0.9	1.28	0.495315
PWY-1269: CMP-3-deoxy-D-manno-octulosonate biosynthesis I	1.14	0.143141	0.929947	0.374303	0.83	1.57	0.497115
PWY0-1479: tRNA processing	1.06	0.0666721	0.93153	0.373522	0.92	1.23	0.497115
SALVADEHYPOX-PWY: adenosine nucleotides degradation II	1.12	0.124565	0.929543	0.374502	0.85	1.48	0.497115
P125-PWY: superpathway of (R,R)-butanediol biosynthesis	0.94	0.0641896	-0.92628	0.376114	0.82	1.09	0.497484
PWY-5994: palmitate biosynthesis I (animals and fungi)	0.94	0.0723704	-0.886813	0.396006	0.8	1.1	0.518959
PWY-6549: L-glutamine biosynthesis III	0.91	0.105266	-0.886831	0.395997	0.72	1.15	0.518959
PWY-6608: guanosine nucleotides degradation III	1.12	0.123607	0.885805	0.396524	0.85	1.47	0.518959
PWY-7234: inosine-5-phosphate biosynthesis III	1.08	0.0897871	0.881465	0.398758	0.89	1.32	0.520058
PWY0-881: superpathway of fatty acid biosynthesis I (E. coli)	1.08	0.0845536	0.869695	0.404859	0.89	1.3	0.526175
PWY-5695: urate biosynthesis/inosine 5-phosphate degradation	0.89	0.134417	-0.862468	0.408637	0.66	1.2	0.528877
PWY-7229: superpathway of adenosine nucleotides de novo biosynthesis I	1.06	0.0673724	0.860303	0.409773	0.91	1.23	0.528877
KETOGLUCONMET-PWY: ketogluconate metabolism	1.08	0.094794	0.852216	0.414038	0.88	1.34	0.529158
PWY-7115: C4 photosynthetic carbon assimilation cycle, NAD-ME type	0.95	0.0642241	-0.855009	0.412562	0.82	1.09	0.529158
PWY3O-355: stearate biosynthesis III (fungi)	1.1	0.113956	0.851822	0.414247	0.85	1.42	0.529158
PANTO-PWY: phosphopantothenate biosynthesis I	0.95	0.0594465	-0.830789	0.425484	0.83	1.09	0.541657
CENTFERM-PWY: pyruvate fermentation to butanoate	0.92	0.100591	-0.825092	0.428562	0.74	1.15	0.54372
NAD-BIOSYNTHESIS-II: NAD salvage pathway II	1.09	0.105961	0.821968	0.430257	0.86	1.38	0.54402
PWY-4702: phytate degradation I	1.06	0.0667528	0.825354	0.433091	0.91	1.23	0.545753
PWY66-400: glycolysis VI (metazoan)	1.04	0.0449035	0.813799	0.43471	0.94	1.15	0.545949
PWY-6590: superpathway of Clostridium acetobutylicum acidogenic fermentation	0.92	0.0964533	-0.81136	0.438089	0.74	1.15	0.546272
PWY-821: superpathway of sulfur amino acid biosynthesis (Saccharomyces cerevisiae)	1.08	0.0909548	0.805325	0.439361	0.88	1.32	0.546272
THISYN-PWY: superpathway of thiamin diphosphate biosynthesis I	1.09	0.104013	0.808589	0.437566	0.86	1.37	0.546272
POLYAMINSYN3-PWY: superpathway of polyamine biosynthesis II	1.09	0.115362	0.785879	0.450158	0.85	1.42	0.557837
PWY-6703: preQ0 biosynthesis	0.9	0.144256	-0.762899	0.463141	0.65	1.24	0.572025
GALACT-GLUCUROCAT-PWY: superpathway of hexuronide and hexuronate degradation	0.92	0.116952	-0.75479	0.467778	0.71	1.19	0.574356
RHAMCAT-PWY: L-rhamnose degradation I	1.08	0.0998527	0.754217	0.468107	0.86	1.35	0.574356
PWY-5676: acetyl-CoA fermentation to butanoate II	1.06	0.0818035	0.746688	0.472442	0.89	1.28	0.576389
PWY-6353: purine nucleotides degradation II (aerobic)	1.07	0.0956405	0.745973	0.472855	0.87	1.33	0.576389
PWY-5656: mannosylglycerate biosynthesis I	1.06	0.0751705	0.747069	0.476403	0.89	1.26	0.578821
GALACTUROCAT-PWY: D-galacturonate degradation I	0.92	0.111113	-0.727482	0.483615	0.72	1.18	0.584456
PWY-922: mevalonate pathway I	1.05	0.0639419	0.73353	0.484174	0.9	1.21	0.584456
PWY-5484: glycolysis II (from fructose 6-phosphate)	1.06	0.0895392	0.660253	0.524008	0.87	1.3	0.629635
PWY-6892: thiazole biosynthesis I (E. coli)	0.94	0.0865208	-0.658678	0.524977	0.78	1.15	0.629635
PWY-6471: peptidoglycan biosynthesis IV (Enterococcus faecium)	0.94	0.0972368	-0.649072	0.530915	0.76	1.17	0.633486
PWY-7282: 4-amino-2-methyl-5-phosphomethylpyrimidine biosynthesis (yeast)	1.05	0.0803598	0.647993	0.531585	0.88	1.26	0.633486
HOMOSER-METSYN-PWY: L-methionine biosynthesis I	1.08	0.12299	0.633721	0.540486	0.82	1.42	0.642042
PWY-7456: mannan degradation	0.91	0.152764	-0.589826	0.568394	0.65	1.28	0.673051
ANAEROFRUCAT-PWY: homolactic fermentation	0.96	0.0630102	-0.57932	0.575191	0.84	1.11	0.67762
PWY-5347: superpathway of L-methionine biosynthesis (transsulfuration)	1.07	0.120629	0.578248	0.575886	0.82	1.4	0.67762
GLUDEG-I-PWY: GABA shunt	1.04	0.0764076	0.563413	0.585565	0.88	1.24	0.686063
PWY-6876: isopropanol biosynthesis	1.04	0.0649004	0.560863	0.58858	0.9	1.2	0.686063
PWY-7539: 6-hydroxymethyl-dihydropterin diphosphate biosynthesis III (Chlamydia)	0.88	0.231701	-0.560612	0.587402	0.52	1.47	0.686063
PWY-6147: 6-hydroxymethyl-dihydropterin diphosphate biosynthesis I	0.88	0.235553	-0.551734	0.593245	0.52	1.48	0.689347
METSYN-PWY: L-homoserine and L-methionine biosynthesis	1.06	0.116796	0.53463	0.604589	0.82	1.38	0.700346
PYRIDNUCSAL-PWY: NAD salvage pathway I	1.05	0.0980944	0.530681	0.607223	0.85	1.31	0.701221
PWY-7198: pyrimidine deoxyribonucleotides de novo biosynthesis IV	1.09	0.158863	0.517652	0.615958	0.76	1.55	0.709112
PWY-6507: 4-deoxy-L-threo-hex-4-enopyranuronate degradation	0.94	0.125337	-0.513439	0.618796	0.71	1.24	0.710188
PWY-6124: inosine-5-phosphate biosynthesis II	1.04	0.0790347	0.509141	0.621699	0.87	1.24	0.71133
PWY-5659: GDP-mannose biosynthesis	0.93	0.149889	-0.490802	0.634158	0.67	1.3	0.723367
PWY-5005: biotin biosynthesis II	1.03	0.0673978	0.453676	0.659749	0.89	1.2	0.750263
PWY-7210: pyrimidine deoxyribonucleotides biosynthesis from CTP	1.03	0.0693889	0.447299	0.664192	0.88	1.2	0.75302
MET-SAM-PWY: superpathway of S-adenosyl-L-methionine biosynthesis	1.05	0.117905	0.397968	0.699017	0.81	1.36	0.790101
PWY-5692: allantoin degradation to glyoxylate II	1.04	0.10621	0.378259	0.713144	0.82	1.32	0.801213
URDEGR-PWY: superpathway of allantoin degradation in plants	1.04	0.10621	0.378259	0.713144	0.82	1.32	0.801213
PWY4FS-7: phosphatidylglycerol biosynthesis I (plastidic)	0.97	0.0776284	-0.356842	0.728625	0.82	1.16	0.813704
PWY4FS-8: phosphatidylglycerol biosynthesis II (non-plastidic)	0.97	0.0776366	-0.359761	0.726508	0.82	1.16	0.813704
PWY-6123: inosine-5-phosphate biosynthesis I	1.03	0.0777563	0.351091	0.732805	0.86	1.22	0.815929
PWY-6891: thiazole biosynthesis II (Bacillus)	1.02	0.0725499	0.33942	0.741314	0.87	1.2	0.822946
PWY-1861: formaldehyde assimilation II (RuMP Cycle)	0.96	0.126923	-0.335385	0.744265	0.72	1.27	0.823771
PWY-6143: CMP-pseudaminate biosynthesis	1.02	0.0670359	0.326957	0.752091	0.88	1.19	0.82997
ARGININE-SYN4-PWY: L-ornithine de novo biosynthesis	1.07	0.212023	0.318851	0.756399	0.67	1.72	0.832263
PWY-6305: putrescine biosynthesis IV	1.05	0.146303	0.315459	0.758898	0.76	1.45	0.832556
PWY-5154: L-arginine biosynthesis III (via N-acetyl-L-citrulline)	0.97	0.115876	-0.299382	0.770778	0.75	1.25	0.84311
ANAGLYCOLYSIS-PWY: glycolysis III (from glucose)	0.96	0.141506	-0.29251	0.775876	0.7	1.32	0.846204
NONOXIPENT-PWY: pentose phosphate pathway (non-oxidative branch)	0.98	0.0776255	-0.281477	0.784083	0.82	1.16	0.8501
PHOSLIPSYN-PWY: superpathway of phospholipid biosynthesis I (bacteria)	1.03	0.1033	0.283842	0.782322	0.82	1.3	0.8501
PWY-5384: sucrose degradation IV (sucrose phosphorylase)	0.98	0.0750171	-0.275957	0.7882	0.83	1.16	0.8501
PWY-7199: pyrimidine deoxyribonucleosides salvage	0.97	0.12428	-0.275469	0.788564	0.73	1.27	0.8501
PWY0-781: aspartate superpathway	1.03	0.100714	0.269251	0.793211	0.82	1.29	0.852644
ASPASN-PWY: superpathway of L-aspartate and L-asparagine biosynthesis	1.03	0.10792	0.230052	0.822689	0.81	1.3	0.88179
PWY-5265: peptidoglycan biosynthesis II (staphylococci)	1.01	0.0561602	0.223186	0.828374	0.89	1.15	0.88534
POLYISOPRENSYN-PWY: polyisoprenoid biosynthesis (E. coli)	1.04	0.164613	0.217974	0.831833	0.72	1.5	0.886496
PWY-6859: all-trans-farnesol biosynthesis	1.03	0.164154	0.206462	0.840573	0.72	1.49	0.893259
PWY0-1586: peptidoglycan maturation (meso-diaminopimelate containing)	0.98	0.0854441	-0.198895	0.846331	0.81	1.19	0.896822
P185-PWY: formaldehyde assimilation III (dihydroxyacetone cycle)	0.98	0.100993	-0.17881	0.861658	0.78	1.23	0.910477
GLYCOLYSIS-E-D: superpathway of glycolysis and Entner-Doudoroff	1.01	0.0803353	0.166469	0.871106	0.85	1.21	0.915274
P4-PWY: superpathway of L-lysine, L-threonine and L-methionine biosynthesis I	1.02	0.102151	0.167703	0.87016	0.81	1.28	0.915274
PWY-7211: superpathway of pyrimidine deoxyribonucleotides de novo biosynthesis	1.02	0.110112	0.15047	0.883386	0.8	1.3	0.923321
PWY0-1261: anhydromuropeptides recycling	1.01	0.0625333	0.150042	0.883715	0.88	1.16	0.923321
PWY-5177: glutaryl-CoA degradation	0.98	0.129204	-0.141273	0.89046	0.74	1.31	0.92777
PWY-5913: TCA cycle VI (obligate autotrophs)	1.01	0.0793919	0.127978	0.900703	0.85	1.21	0.933229
SER-GLYSYN-PWY: superpathway of L-serine and glycine biosynthesis I	0.99	0.0641426	-0.130889	0.898459	0.86	1.14	0.933229
DAPLYSINESYN-PWY: L-lysine biosynthesis I	0.99	0.104952	-0.124173	0.903639	0.78	1.25	0.933676
PWY-3781: aerobic respiration I (cytochrome c)	1	0.0502882	-0.0991043	0.923228	0.89	1.11	0.951282
PWY-6470: peptidoglycan biosynthesis V (&beta;-lactam resistance)	0.99	0.123366	-0.07282	0.943385	0.75	1.3	0.969374
LACTOSECAT-PWY: lactose and galactose degradation I	1.01	0.117742	0.0573989	0.955358	0.77	1.31	0.97898
PWY-241: C4 photosynthetic carbon assimilation cycle, NADP-ME type	1	0.0816331	-0.0417473	0.967522	0.83	1.2	0.985242
PWY-7013: L-1,2-propanediol degradation	1	0.124344	0.0393396	0.969394	0.76	1.33	0.985242
PYRIDNUCSYN-PWY: NAD biosynthesis I (from aspartate)	1	0.0699884	0.0428158	0.966691	0.86	1.17	0.985242
GLCMANNANAUT-PWY: superpathway of N-acetylglucosamine, N-acetylmannosamine and N-acetylneuraminate degradation	1	0.134293	0.0292216	0.977263	0.74	1.35	0.990541
PWY-4041: &gamma;-glutamyl cycle	1	0.0595957	0.0137158	0.989326	0.88	1.14	0.991986
PWY-5104: L-isoleucine biosynthesis IV	1	0.0568335	-0.0188101	0.985363	0.88	1.13	0.991986
PWY-7046: 4-coumarate degradation (anaerobic)	1	0.0928436	-0.014747	0.988524	0.81	1.23	0.991986
PWY-7117: C4 photosynthetic carbon assimilation cycle, PEPCK type	1	0.0784274	-0.0158724	0.987648	0.84	1.19	0.991986
TEICHOICACID-PWY: teichoic acid (poly-glycerol) biosynthesis	1	0.141552	0.00563226	0.995617	0.73	1.37	0.995617
