# Supplementary material for: Metagenomic analysis of the fecal microbiome in colorectal cancer patients compared to healthy controls as a function of age
Source: Cancer Med. 2022 Sep 3;12(3):2945–57. doi: 10.1002/cam4.5197 (PMC9939174; doi:10.1002/cam4.5197)
Supplement: Supplementary file 4 — Table S4 [file CAM4-12-2945-s003.xlsx]

## Sheet: Supp_Table_4_ORS_pathway_intx
Supplemental Table 4: Interaction odds ratios (OR) for colorectal cancer status for young (< 50 y) verus older onset cancer according to a one standard deviation increase in pathway relative abundance.
Metacyc pathway	or	std.error	statistic	p.value	conf.low	conf.high	fdr_pval
ARGININE-SYN4-PWY: L-ornithine de novo biosynthesis	0.57	0.256924	-2.22128	0.0570681	0.31	1.02	0.74664
DENOVOPURINE2-PWY: superpathway of purine nucleotides de novo biosynthesis II	0.62	0.153704	-3.12393	0.026136	0.42	0.92	0.74664
FASYN-INITIAL-PWY: superpathway of fatty acid biosynthesis initiation (E. coli)	1.43	0.142022	2.51422	0.0401486	1.02	2	0.74664
GLUCUROCAT-PWY: superpathway of &beta;-D-glucuronide and D-glucuronate degradation	0.6	0.227161	-2.2294	0.0563493	0.36	1.02	0.74664
HEXITOLDEGSUPER-PWY: superpathway of hexitol degradation (bacteria)	1.28	0.116867	2.10515	0.0683879	0.98	1.67	0.74664
LACTOSECAT-PWY: lactose and galactose degradation I	1.71	0.250508	2.13126	0.0705389	0.94	3.08	0.74664
P108-PWY: pyruvate fermentation to propanoate I	1.64	0.217746	2.28263	0.0518577	0.99	2.72	0.74664
P562-PWY: myo-inositol degradation I	1.27	0.0477921	4.96449	0.0382607	1.03	1.56	0.74664
PANTO-PWY: phosphopantothenate biosynthesis I	0.68	0.164093	-2.38656	0.0484129	0.46	1	0.74664
PANTOSYN-PWY: pantothenate and coenzyme A biosynthesis I	0.67	0.165026	-2.43354	0.0409752	0.46	0.98	0.74664
POLYISOPRENSYN-PWY: polyisoprenoid biosynthesis (E. coli)	0.58	0.12819	-4.29819	0.00262216	0.43	0.77	0.74664
PROTOCATECHUATE-ORTHO-CLEAVAGE-PWY: protocatechuate degradation II (ortho-cleavage pathway)	1.89	0.217027	2.92876	0.0326796	1.08	3.3	0.74664
PWY-5695: urate biosynthesis/inosine 5-phosphate degradation	0.71	0.160967	-2.14456	0.0643182	0.49	1.03	0.74664
PWY-5913: TCA cycle VI (obligate autotrophs)	1.35	0.128994	2.32593	0.0484687	1	1.82	0.74664
PWY-5989: stearate biosynthesis II (bacteria and plants)	1.32	0.126084	2.20215	0.0635287	0.98	1.78	0.74664
PWY-6125: superpathway of guanosine nucleotides de novo biosynthesis II	0.59	0.176933	-2.95087	0.025584	0.38	0.91	0.74664
PWY-6282: palmitoleate biosynthesis I (from (5Z)-dodec-5-enoate)	1.37	0.144943	2.1702	0.0665978	0.97	1.93	0.74664
PWY-6572: chondroitin sulfate degradation I (bacterial)	0.73	0.0988956	-3.18747	0.0243338	0.57	0.94	0.74664
PWY-6703: preQ0 biosynthesis	0.71	0.159115	-2.18547	0.0603461	0.49	1.02	0.74664
PWY-6859: all-trans-farnesol biosynthesis	0.54	0.20092	-3.03992	0.0160652	0.34	0.86	0.74664
PWY-6876: isopropanol biosynthesis	0.72	0.137109	-2.42495	0.0597518	0.5	1.02	0.74664
PWY-7209: superpathway of pyrimidine ribonucleosides degradation	1.59	0.154044	3.0135	0.0195652	1.11	2.29	0.74664
PWY-7210: pyrimidine deoxyribonucleotides biosynthesis from CTP	0.61	0.209492	-2.32436	0.0485878	0.38	1	0.74664
PWY-7228: superpathway of guanosine nucleotides de novo biosynthesis I	0.61	0.156517	-3.12819	0.0166518	0.42	0.89	0.74664
PWY-7234: inosine-5-phosphate biosynthesis III	1.59	0.17245	2.7069	0.0267862	1.07	2.37	0.74664
PWY-7242: D-fructuronate degradation	0.63	0.217281	-2.09938	0.0690038	0.38	1.05	0.74664
PWY-7388: octanoyl-[acyl-carrier protein] biosynthesis (mitochondria, yeast)	1.48	0.171165	2.30987	0.054197	0.99	2.23	0.74664
PWY-7664: oleate biosynthesis IV (anaerobic)	1.35	0.141625	2.11679	0.0720618	0.97	1.89	0.74664
PWY-841: superpathway of purine nucleotides de novo biosynthesis I	0.65	0.156898	-2.77773	0.0320931	0.44	0.95	0.74664
PWY0-781: aspartate superpathway	1.25	0.105375	2.13793	0.0649858	0.98	1.6	0.74664
PWY0-862: (5Z)-dodec-5-enoate biosynthesis	1.37	0.137665	2.28784	0.0559852	0.99	1.9	0.74664
PWY66-367: ketogenesis	0.61	0.204759	-2.40326	0.0613731	0.36	1.03	0.74664
PWYG-321: mycolate biosynthesis	1.39	0.146262	2.25152	0.0590652	0.98	1.96	0.74664
RHAMCAT-PWY: L-rhamnose degradation I	0.59	0.15802	-3.34612	0.0101385	0.41	0.85	0.74664
THISYNARA-PWY: superpathway of thiamin diphosphate biosynthesis III (eukaryotes)	0.54	0.264093	-2.36814	0.0497418	0.29	1	0.74664
UDPNAGSYN-PWY: UDP-N-acetyl-D-glucosamine biosynthesis I	1.4	0.156958	2.12298	0.0665155	0.97	2	0.74664
PWY-5973: cis-vaccenate biosynthesis	0.7	0.173425	-2.05376	0.0740746	0.47	1.04	0.746752
FASYN-ELONG-PWY: fatty acid elongation -- saturated	1.34	0.146542	1.99859	0.0857975	0.95	1.9	0.793121
GOLPDLCAT-PWY: superpathway of glycerol degradation to 1,3-propanediol	1.37	0.157739	1.97595	0.0835715	0.95	1.96	0.793121
P124-PWY: Bifidobacterium shunt	1.41	0.172362	1.99639	0.0809672	0.95	2.1	0.793121
PWY-7663: gondoate biosynthesis (anaerobic)	0.74	0.151603	-1.94861	0.0871795	0.52	1.06	0.793121
PWY-6263: superpathway of menaquinol-8 biosynthesis II	1.8	0.302832	1.939	0.0936733	0.88	3.68	0.800965
PWY-6749: CMP-legionaminate biosynthesis I	0.73	0.15841	-2.02468	0.0987785	0.48	1.09	0.800965
PWY-6936: seleno-amino acid biosynthesis	0.7	0.192151	-1.88162	0.0966647	0.45	1.08	0.800965
PWY-7117: C4 photosynthetic carbon assimilation cycle, PEPCK type	1.29	0.134523	1.88551	0.0960869	0.95	1.76	0.800965
PWY-7269: NAD/NADP-NADH/NADPH mitochondrial interconversion (yeast)	1.95	0.276728	2.41676	0.0944427	0.81	4.71	0.800965
OANTIGEN-PWY: O-antigen building blocks biosynthesis (E. coli)	1.34	0.162968	1.80233	0.109163	0.92	1.95	0.830977
P4-PWY: superpathway of L-lysine, L-threonine and L-methionine biosynthesis I	1.21	0.105841	1.8124	0.107496	0.95	1.55	0.830977
PWY0-1533: methylphosphonate degradation I	1.83	0.310726	1.94898	0.108813	0.82	4.07	0.830977
HSERMETANA-PWY: L-methionine biosynthesis III	1.23	0.117128	1.78487	0.112114	0.94	1.61	0.836372
PWY-5030: L-histidine degradation III	0.68	0.22115	-1.74635	0.118891	0.41	1.13	0.869533
PWY-241: C4 photosynthetic carbon assimilation cycle, NADP-ME type	1.27	0.138991	1.72885	0.122096	0.92	1.75	0.875802
POLYAMINSYN3-PWY: superpathway of polyamine biosynthesis II	1.64	0.299783	1.6466	0.143634	0.81	3.33	0.898733
PWY-5004: superpathway of L-citrulline metabolism	1.55	0.255326	1.72338	0.145426	0.81	2.99	0.898733
PWY-5103: L-isoleucine biosynthesis III	1.54	0.2726	1.59496	0.149387	0.82	2.9	0.898733
PWY-5265: peptidoglycan biosynthesis II (staphylococci)	1.44	0.222975	1.62532	0.148121	0.85	2.43	0.898733
PWY-6435: 4-hydroxybenzoate biosynthesis V	1.36	0.184279	1.66795	0.14637	0.87	2.13	0.898733
PWY-7315: dTDP-N-acetylthomosamine biosynthesis	1.41	0.210131	1.6264	0.147892	0.86	2.31	0.898733
PWY-7371: 1,4-dihydroxy-6-naphthoate biosynthesis II	1.4	0.185825	1.8048	0.130945	0.87	2.25	0.898733
PWY3DJ-35471: L-ascorbate biosynthesis IV	1.53	0.207392	2.04606	0.133267	0.79	2.96	0.898733
PWY66-399: gluconeogenesis III	1.35	0.17528	1.69356	0.128802	0.9	2.02	0.898733
PYRIDNUCSYN-PWY: NAD biosynthesis I (from aspartate)	0.75	0.170554	-1.68343	0.136168	0.5	1.12	0.898733
PWY-6318: L-phenylalanine degradation IV (mammalian, via side chain)	1.22	0.121527	1.61121	0.158261	0.9	1.64	0.937005
BRANCHED-CHAIN-AA-SYN-PWY: superpathway of branched amino acid biosynthesis	1.48	0.267765	1.46313	0.181581	0.8	2.74	0.940387
GLUTORN-PWY: L-ornithine biosynthesis	1.81	0.404157	1.47461	0.183816	0.7	4.72	0.940387
GLYCOLYSIS-TCA-GLYOX-BYPASS: superpathway of glycolysis, pyruvate dehydrogenase, TCA, and glyoxylate bypass	0.76	0.183507	-1.46652	0.18068	0.5	1.17	0.940387
P221-PWY: octane oxidation	2	0.411604	1.68133	0.167992	0.64	6.26	0.940387
P42-PWY: incomplete reductive TCA cycle	1.48	0.252879	1.56023	0.162672	0.82	2.7	0.940387
PWY-5005: biotin biosynthesis II	0.75	0.200191	-1.45393	0.184044	0.47	1.19	0.940387
PWY-6168: flavin biosynthesis III (fungi)	0.71	0.220607	-1.52552	0.16564	0.43	1.19	0.940387
PWY-6595: superpathway of guanosine nucleotides degradation (plants)	0.77	0.178889	-1.48419	0.181331	0.5	1.17	0.940387
PWY-7208: superpathway of pyrimidine nucleobases salvage	0.78	0.167535	-1.49016	0.1798	0.52	1.16	0.940387
PWY-7383: anaerobic energy metabolism (invertebrates, cytosol)	1.32	0.189017	1.46112	0.182116	0.85	2.04	0.940387
PWY-7616: methanol oxidation to carbon dioxide	1.38	0.219462	1.45621	0.188675	0.82	2.31	0.951022
P461-PWY: hexitol fermentation to lactate, formate, ethanol and acetate	1.49	0.278102	1.43491	0.194443	0.77	2.88	0.954304
PWY-7385: 1,3-propanediol biosynthesis (engineered)	0.77	0.181724	-1.42487	0.192016	0.51	1.17	0.954304
PPGPPMET-PWY: ppGpp biosynthesis	1.35	0.2126	1.40211	0.19847	0.83	2.2	0.961422
1CMET2-PWY: N10-formyl-tetrahydrofolate biosynthesis	0.81	0.194016	-1.09049	0.307249	0.52	1.27	0.976536
ALLANTOINDEG-PWY: superpathway of allantoin degradation in yeast	1.26	0.222071	1.05088	0.324018	0.76	2.11	0.976536
ARGSYN-PWY: L-arginine biosynthesis I (via L-ornithine)	1.9	0.592348	1.08537	0.309378	0.49	7.45	0.976536
ARGSYNBSUB-PWY: L-arginine biosynthesis II (acetyl cycle)	1.81	0.586088	1.01254	0.340922	0.47	6.99	0.976536
ASPASN-PWY: superpathway of L-aspartate and L-asparagine biosynthesis	0.75	0.229604	-1.23216	0.257669	0.44	1.3	0.976536
AST-PWY: L-arginine degradation II (AST pathway)	1.54	0.384446	1.12047	0.313426	0.57	4.13	0.976536
COA-PWY: coenzyme A biosynthesis I	1.41	0.348594	0.977834	0.356796	0.63	3.14	0.976536
DTDPRHAMSYN-PWY: dTDP-L-rhamnose biosynthesis I	0.84	0.178653	-0.951446	0.373066	0.55	1.29	0.976536
FERMENTATION-PWY: mixed acid fermentation	1.28	0.247065	1.01316	0.34064	0.73	2.27	0.976536
FUC-RHAMCAT-PWY: superpathway of fucose and rhamnose degradation	0.82	0.23751	-0.859257	0.415202	0.47	1.41	0.976536
GALACT-GLUCUROCAT-PWY: superpathway of hexuronide and hexuronate degradation	0.77	0.224339	-1.15912	0.279832	0.46	1.29	0.976536
GALACTUROCAT-PWY: D-galacturonate degradation I	0.75	0.26054	-1.11249	0.298236	0.41	1.36	0.976536
GLUCONEO-PWY: gluconeogenesis I	0.89	0.13314	-0.885618	0.40991	0.64	1.23	0.976536
GLYCOGENSYNTH-PWY: glycogen biosynthesis I (from ADP-D-Glucose)	1.28	0.237144	1.05576	0.321915	0.74	2.22	0.976536
HISDEG-PWY: L-histidine degradation I	0.68	0.350739	-1.10361	0.312046	0.29	1.6	0.976536
KETOGLUCONMET-PWY: ketogluconate metabolism	0.69	0.292742	-1.25248	0.257002	0.34	1.42	0.976536
LPSSYN-PWY: superpathway of lipopolysaccharide biosynthesis	0.76	0.194685	-1.42417	0.227506	0.44	1.3	0.976536
METHGLYUT-PWY: superpathway of methylglyoxal degradation	0.63	0.429337	-1.07287	0.318916	0.23	1.74	0.976536
NAD-BIOSYNTHESIS-II: NAD salvage pathway II	0.79	0.191298	-1.25457	0.245048	0.51	1.22	0.976536
NAGLIPASYN-PWY: lipid IVA biosynthesis	0.85	0.179923	-0.903665	0.392571	0.56	1.29	0.976536
NONMEVIPP-PWY: methylerythritol phosphate pathway I	1.21	0.187178	1.00034	0.346438	0.78	1.86	0.976536
P125-PWY: superpathway of (R,R)-butanediol biosynthesis	1.35	0.32352	0.922868	0.398423	0.59	3.1	0.976536
P162-PWY: L-glutamate degradation V (via hydroxyglutarate)	0.8	0.174965	-1.25737	0.255346	0.52	1.23	0.976536
P164-PWY: purine nucleobases degradation I (anaerobic)	0.78	0.196543	-1.29568	0.231216	0.49	1.22	0.976536
P185-PWY: formaldehyde assimilation III (dihydroxyacetone cycle)	1.26	0.249475	0.922694	0.383151	0.71	2.24	0.976536
PENTOSE-P-PWY: pentose phosphate pathway	0.81	0.21109	-1.00337	0.34506	0.5	1.32	0.976536
POLYAMSYN-PWY: superpathway of polyamine biosynthesis I	1.39	0.297331	1.09712	0.308891	0.69	2.8	0.976536
PRPP-PWY: superpathway of histidine, purine, and pyrimidine biosynthesis	1.31	0.272544	0.978129	0.356658	0.7	2.45	0.976536
PWY-1042: glycolysis IV (plant cytosol)	0.84	0.187394	-0.939021	0.378982	0.54	1.31	0.976536
PWY-1861: formaldehyde assimilation II (RuMP Cycle)	0.71	0.249395	-1.36339	0.214986	0.39	1.28	0.976536
PWY-5083: NAD/NADH phosphorylation and dephosphorylation	0.78	0.248875	-0.981897	0.358861	0.43	1.41	0.976536
PWY-5088: L-glutamate degradation VIII (to propanoate)	0.79	0.208654	-1.11471	0.346235	0.41	1.54	0.976536
PWY-5104: L-isoleucine biosynthesis IV	1.19	0.170995	1.00249	0.34546	0.8	1.76	0.976536
PWY-5345: superpathway of L-methionine biosynthesis (by sulfhydrylation)	0.77	0.240315	-1.09615	0.309287	0.44	1.36	0.976536
PWY-5384: sucrose degradation IV (sucrose phosphorylase)	1.16	0.131247	1.1226	0.294166	0.86	1.57	0.976536
PWY-5464: superpathway of cytosolic glycolysis (plants), pyruvate dehydrogenase and TCA cycle	1.19	0.201626	0.861884	0.417296	0.74	1.92	0.976536
PWY-561: superpathway of glyoxylate cycle and fatty acid degradation	1.26	0.260593	0.871633	0.412303	0.68	2.32	0.976536
PWY-5677: succinate fermentation to butanoate	0.83	0.142359	-1.30954	0.247293	0.58	1.2	0.976536
PWY-5690: TCA cycle II (plants and fungi)	0.85	0.179801	-0.896897	0.395961	0.56	1.29	0.976536
PWY-5705: allantoin degradation to glyoxylate III	0.69	0.36277	-1.01041	0.351294	0.29	1.68	0.976536
PWY-5855: ubiquinol-7 biosynthesis (prokaryotic)	1.45	0.320561	1.16034	0.289988	0.66	3.18	0.976536
PWY-5856: ubiquinol-9 biosynthesis (prokaryotic)	1.45	0.320561	1.16034	0.289988	0.66	3.18	0.976536
PWY-5857: ubiquinol-10 biosynthesis (prokaryotic)	1.45	0.320561	1.16034	0.289988	0.66	3.18	0.976536
PWY-5920: superpathway of heme biosynthesis from glycine	0.75	0.308423	-0.951855	0.377923	0.35	1.59	0.976536
PWY-5994: palmitate biosynthesis I (animals and fungi)	1.14	0.150148	0.892085	0.413215	0.78	1.68	0.976536
PWY-6121: 5-aminoimidazole ribonucleotide biosynthesis I	1.42	0.375649	0.929916	0.383363	0.58	3.45	0.976536
PWY-6126: superpathway of adenosine nucleotides de novo biosynthesis II	0.78	0.271319	-0.936683	0.376333	0.41	1.45	0.976536
PWY-6270: isoprene biosynthesis I	1.23	0.189608	1.1117	0.298557	0.8	1.91	0.976536
PWY-6285: superpathway of fatty acids biosynthesis (E. coli)	0.73	0.352376	-0.907673	0.399038	0.31	1.72	0.976536
PWY-6305: putrescine biosynthesis IV	1.29	0.194728	1.29208	0.232401	0.82	2.02	0.976536
PWY-6471: peptidoglycan biosynthesis IV (Enterococcus faecium)	1.35	0.26799	1.11337	0.29788	0.73	2.5	0.976536
PWY-6507: 4-deoxy-L-threo-hex-4-enopyranuronate degradation	0.74	0.270842	-1.11615	0.296759	0.4	1.38	0.976536
PWY-6519: 8-amino-7-oxononanoate biosynthesis I	1.21	0.168205	1.13272	0.294636	0.81	1.8	0.976536
PWY-6527: stachyose degradation	1.25	0.234184	0.9429	0.377128	0.72	2.17	0.976536
PWY-6545: pyrimidine deoxyribonucleotides de novo biosynthesis III	1.25	0.233695	0.940678	0.374402	0.73	2.14	0.976536
PWY-6588: pyruvate fermentation to acetone	1.24	0.230709	0.918752	0.388786	0.72	2.13	0.976536
PWY-6708: ubiquinol-8 biosynthesis (prokaryotic)	1.45	0.320561	1.16034	0.289988	0.66	3.18	0.976536
PWY-6737: starch degradation V	1.64	0.422838	1.16742	0.276655	0.62	4.34	0.976536
PWY-6837: fatty acid beta-oxidation V (unsaturated, odd number, di-isomerase-dependent)	1.43	0.267361	1.33737	0.252083	0.68	3	0.976536
PWY-6969: TCA cycle V (2-oxoglutarate:ferredoxin oxidoreductase)	1.29	0.249679	1.0254	0.339299	0.72	2.33	0.976536
PWY-7003: glycerol degradation to butanol	1.24	0.184387	1.16172	0.278835	0.81	1.9	0.976536
PWY-7323: superpathway of GDP-mannose-derived O-antigen building blocks biosynthesis	0.83	0.199383	-0.930703	0.379237	0.52	1.32	0.976536
PWY-7400: L-arginine biosynthesis IV (archaebacteria)	1.9	0.588885	1.09104	0.307024	0.49	7.39	0.976536
PWY-7456: mannan degradation	1.19	0.198929	0.895005	0.400511	0.75	1.91	0.976536
PWY-7560: methylerythritol phosphate pathway II	1.18	0.191292	0.85603	0.416882	0.76	1.83	0.976536
PWY0-1061: superpathway of L-alanine biosynthesis	1.19	0.16706	1.0498	0.324487	0.81	1.75	0.976536
PWY0-1241: ADP-L-glycero-&beta;-D-manno-heptose biosynthesis	0.81	0.227123	-0.948139	0.370816	0.48	1.36	0.976536
PWY0-1296: purine ribonucleosides degradation	1.74	0.431991	1.27695	0.242344	0.63	4.82	0.976536
PWY0-1338: polymyxin resistance	1.42	0.345855	1.02188	0.34626	0.61	3.32	0.976536
PWY0-1586: peptidoglycan maturation (meso-diaminopimelate containing)	0.82	0.148144	-1.37667	0.205909	0.58	1.15	0.976536
PWY0-845: superpathway of pyridoxal 5-phosphate biosynthesis and salvage	0.82	0.165641	-1.1756	0.273552	0.56	1.21	0.976536
PWY66-389: phytol degradation	1.51	0.336257	1.22301	0.288451	0.59	3.84	0.976536
PWY66-391: fatty acid &beta;-oxidation VI (peroxisome)	0.81	0.20154	-1.02963	0.342888	0.5	1.33	0.976536
PWY66-400: glycolysis VI (metazoan)	1.17	0.123981	1.23526	0.256583	0.87	1.56	0.976536
PYRIDNUCSAL-PWY: NAD salvage pathway I	1.12	0.128435	0.852187	0.41889	0.83	1.5	0.976536
PYRIDOXSYN-PWY: pyridoxal 5-phosphate biosynthesis I	0.82	0.154008	-1.26953	0.239936	0.58	1.17	0.976536
RIBOSYN2-PWY: flavin biosynthesis I (bacteria and plants)	0.77	0.185277	-1.38074	0.209832	0.5	1.2	0.976536
RUMP-PWY: formaldehyde oxidation I	0.78	0.208558	-1.17167	0.279662	0.48	1.28	0.976536
SALVADEHYPOX-PWY: adenosine nucleotides degradation II	0.88	0.135325	-0.98472	0.353602	0.64	1.2	0.976536
TCA-GLYOX-BYPASS: superpathway of glyoxylate bypass and TCA	0.86	0.175834	-0.869913	0.409689	0.57	1.29	0.976536
THREOCAT-PWY: superpathway of L-threonine metabolism	1.7	0.474832	1.11331	0.316213	0.5	5.75	0.976536
THRESYN-PWY: superpathway of L-threonine biosynthesis	0.79	0.178167	-1.32091	0.223063	0.52	1.19	0.976536
UBISYN-PWY: superpathway of ubiquinol-8 biosynthesis (prokaryotic)	1.4	0.379823	0.891942	0.40677	0.55	3.55	0.976536
PWY-7196: superpathway of pyrimidine ribonucleosides salvage	1.25	0.26076	0.843633	0.423381	0.68	2.27	0.980876
ANAEROFRUCAT-PWY: homolactic fermentation	1.13	0.32571	0.376091	0.716627	0.53	2.4	0.990239
ARG+POLYAMINE-SYN: superpathway of arginine and polyamine biosynthesis	1.17	0.24467	0.645732	0.539036	0.66	2.09	0.990239
ARGORNPROST-PWY: arginine, ornithine and proline interconversion	1.05	0.165975	0.28101	0.785834	0.71	1.54	0.990239
ARO-PWY: chorismate biosynthesis I	1.26	0.385606	0.605664	0.561523	0.52	3.07	0.990239
BIOTIN-BIOSYNTHESIS-PWY: biotin biosynthesis I	1.15	0.172375	0.828153	0.434907	0.77	1.73	0.990239
CALVIN-PWY: Calvin-Benson-Bassham cycle	0.92	0.187927	-0.435118	0.676577	0.59	1.44	0.990239
CENTFERM-PWY: pyruvate fermentation to butanoate	0.9	0.261023	-0.415045	0.690534	0.48	1.66	0.990239
CITRULBIO-PWY: L-citrulline biosynthesis	0.93	0.199999	-0.359841	0.729578	0.58	1.49	0.990239
COBALSYN-PWY: adenosylcobalamin salvage from cobinamide I	1.17	0.225055	0.698672	0.504558	0.7	1.97	0.990239
COLANSYN-PWY: colanic acid building blocks biosynthesis	0.88	0.210799	-0.590906	0.570897	0.54	1.44	0.990239
COMPLETE-ARO-PWY: superpathway of aromatic amino acid biosynthesis	1.1	0.298141	0.32385	0.754356	0.55	2.19	0.990239
DAPLYSINESYN-PWY: L-lysine biosynthesis I	1.12	0.147578	0.751247	0.474021	0.79	1.57	0.990239
ECASYN-PWY: enterobacterial common antigen biosynthesis	1.28	0.353036	0.698425	0.507443	0.56	2.95	0.990239
FAO-PWY: fatty acid &beta;-oxidation I	1.1	0.289988	0.342799	0.740583	0.57	2.16	0.990239
FOLSYN-PWY: superpathway of tetrahydrofolate biosynthesis and salvage	0.94	0.183657	-0.33073	0.749344	0.62	1.44	0.990239
FUCCAT-PWY: fucose degradation	0.89	0.327086	-0.367745	0.723931	0.41	1.92	0.990239
GALACTARDEG-PWY: D-galactarate degradation I	0.85	0.29803	-0.537741	0.610106	0.41	1.77	0.990239
GLCMANNANAUT-PWY: superpathway of N-acetylglucosamine, N-acetylmannosamine and N-acetylneuraminate degradation	0.91	0.172603	-0.519575	0.617425	0.61	1.36	0.990239
GLUCARDEG-PWY: D-glucarate degradation I	1.15	0.300707	0.454792	0.66525	0.55	2.39	0.990239
GLUCARGALACTSUPER-PWY: superpathway of D-glucarate and D-galactarate degradation	0.85	0.29803	-0.537741	0.610106	0.41	1.77	0.990239
GLUCOSE1PMETAB-PWY: glucose and glucose-1-phosphate degradation	1.07	0.203147	0.342194	0.741021	0.67	1.71	0.990239
GLYCOLYSIS-E-D: superpathway of glycolysis and Entner-Doudoroff	1.18	0.225959	0.736647	0.482378	0.7	1.99	0.990239
GLYOXYLATE-BYPASS: glyoxylate cycle	1.16	0.303893	0.487546	0.640769	0.57	2.38	0.990239
HCAMHPDEG-PWY: 3-phenylpropanoate and 3-(3-hydroxyphenyl)propanoate degradation to 2-oxopent-4-enoate	1.27	0.657428	0.367013	0.732201	0.21	7.9	0.990239
HEMESYN2-PWY: heme biosynthesis II (anaerobic)	0.84	0.311395	-0.546021	0.599943	0.41	1.73	0.990239
KDO-NAGLIPASYN-PWY: superpathway of (Kdo)2-lipid A biosynthesis	1.11	0.278592	0.362196	0.729621	0.56	2.19	0.990239
MET-SAM-PWY: superpathway of S-adenosyl-L-methionine biosynthesis	1.07	0.181833	0.385446	0.711352	0.7	1.65	0.990239
METH-ACETATE-PWY: methanogenesis from acetate	1.15	0.247013	0.581027	0.579441	0.64	2.07	0.990239
NONOXIPENT-PWY: pentose phosphate pathway (non-oxidative branch)	0.9	0.265408	-0.410953	0.693396	0.48	1.68	0.990239
P105-PWY: TCA cycle IV (2-oxoglutarate decarboxylase)	1.1	0.259912	0.384125	0.710895	0.61	2.01	0.990239
P23-PWY: reductive TCA cycle I	0.93	0.191045	-0.380416	0.71674	0.58	1.48	0.990239
P621-PWY: nylon-6 oligomer degradation	0.9	0.184519	-0.598634	0.575502	0.56	1.44	0.990239
PEPTIDOGLYCANSYN-PWY: peptidoglycan biosynthesis I (meso-diaminopimelate containing)	1.09	0.229699	0.361079	0.72739	0.64	1.85	0.990239
PHOSLIPSYN-PWY: superpathway of phospholipid biosynthesis I (bacteria)	0.93	0.202027	-0.357663	0.729848	0.58	1.48	0.990239
PWY-2941: L-lysine biosynthesis II	0.87	0.181492	-0.75243	0.473348	0.57	1.33	0.990239
PWY-2942: L-lysine biosynthesis III	0.87	0.268444	-0.51622	0.619663	0.47	1.62	0.990239
PWY-3001: superpathway of L-isoleucine biosynthesis I	1.1	0.155703	0.607734	0.562553	0.76	1.59	0.990239
PWY-3781: aerobic respiration I (cytochrome c)	1.11	0.204398	0.508699	0.629122	0.67	1.83	0.990239
PWY-3841: folate transformations II	1.11	0.33684	0.31693	0.760539	0.5	2.47	0.990239
PWY-4041: &gamma;-glutamyl cycle	1.12	0.191218	0.593461	0.571542	0.71	1.76	0.990239
PWY-4702: phytate degradation I	0.87	0.498369	-0.288633	0.787202	0.22	3.46	0.990239
PWY-5138: unsaturated, even numbered fatty acid &beta;-oxidation	1.06	0.184944	0.303467	0.770355	0.68	1.64	0.990239
PWY-5154: L-arginine biosynthesis III (via N-acetyl-L-citrulline)	1.08	0.125689	0.61389	0.556338	0.81	1.44	0.990239
PWY-5173: superpathway of acetyl-CoA biosynthesis	1.19	0.327811	0.534072	0.61249	0.53	2.66	0.990239
PWY-5189: tetrapyrrole biosynthesis II (from glycine)	1.25	0.354499	0.626811	0.553869	0.52	2.97	0.990239
PWY-5392: reductive TCA cycle II	0.91	0.150721	-0.617674	0.563833	0.62	1.34	0.990239
PWY-5484: glycolysis II (from fructose 6-phosphate)	1.11	0.295592	0.349078	0.73604	0.56	2.19	0.990239
PWY-5505: L-glutamate and L-glutamine biosynthesis	0.86	0.282186	-0.549126	0.597908	0.45	1.64	0.990239
PWY-5667: CDP-diacylglycerol biosynthesis I	0.88	0.326403	-0.37971	0.714042	0.42	1.88	0.990239
PWY-5675: nitrate reduction V (assimilatory)	0.86	0.245168	-0.609958	0.568544	0.46	1.62	0.990239
PWY-5692: allantoin degradation to glyoxylate II	0.82	0.320617	-0.637323	0.55195	0.36	1.86	0.990239
PWY-5723: Rubisco shunt	1.25	0.384556	0.581536	0.586109	0.47	3.36	0.990239
PWY-5747: 2-methylcitrate cycle II	0.7	0.467637	-0.764919	0.473322	0.22	2.2	0.990239
PWY-5791: 1,4-dihydroxy-2-naphthoate biosynthesis II (plants)	0.87	0.342937	-0.400923	0.698971	0.4	1.92	0.990239
PWY-5837: 1,4-dihydroxy-2-naphthoate biosynthesis I	0.87	0.342937	-0.400923	0.698971	0.4	1.92	0.990239
PWY-5845: superpathway of menaquinol-9 biosynthesis	0.84	0.362138	-0.486291	0.641615	0.36	1.97	0.990239
PWY-5862: superpathway of demethylmenaquinol-9 biosynthesis	0.84	0.39444	-0.441685	0.67204	0.33	2.14	0.990239
PWY-5863: superpathway of phylloquinol biosynthesis	0.83	0.309252	-0.604993	0.561948	0.41	1.69	0.990239
PWY-5910: superpathway of geranylgeranyldiphosphate biosynthesis I (via mevalonate)	1.13	0.219924	0.564863	0.596568	0.64	1.99	0.990239
PWY-5918: superpathay of heme biosynthesis from glutamate	0.91	0.306866	-0.291162	0.779366	0.44	1.89	0.990239
PWY-5941: glycogen degradation II (eukaryotic)	0.94	0.207453	-0.312981	0.762299	0.58	1.51	0.990239
PWY-5971: palmitate biosynthesis II (bacteria and plants)	1.05	0.147684	0.353595	0.734053	0.74	1.49	0.990239
PWY-6122: 5-aminoimidazole ribonucleotide biosynthesis II	1.15	0.347611	0.404934	0.697615	0.51	2.62	0.990239
PWY-6123: inosine-5-phosphate biosynthesis I	0.88	0.215865	-0.602225	0.5637	0.53	1.44	0.990239
PWY-6124: inosine-5-phosphate biosynthesis II	0.89	0.229557	-0.521667	0.616033	0.52	1.51	0.990239
PWY-6143: CMP-pseudaminate biosynthesis	1.09	0.227917	0.377768	0.721109	0.61	1.96	0.990239
PWY-6147: 6-hydroxymethyl-dihydropterin diphosphate biosynthesis I	0.94	0.178842	-0.343264	0.740246	0.62	1.42	0.990239
PWY-621: sucrose degradation III (sucrose invertase)	1.09	0.255772	0.351887	0.734012	0.61	1.97	0.990239
PWY-6277: superpathway of 5-aminoimidazole ribonucleotide biosynthesis	1.15	0.347611	0.404934	0.697615	0.51	2.62	0.990239
PWY-6317: galactose degradation I (Leloir pathway)	1.24	0.276744	0.788734	0.456145	0.65	2.39	0.990239
PWY-6353: purine nucleotides degradation II (aerobic)	0.9	0.130034	-0.786529	0.454223	0.67	1.22	0.990239
PWY-6385: peptidoglycan biosynthesis III (mycobacteria)	1.07	0.216675	0.308855	0.765322	0.65	1.76	0.990239
PWY-6386: UDP-N-acetylmuramoyl-pentapeptide biosynthesis II (lysine-containing)	1.19	0.321309	0.54612	0.599878	0.57	2.5	0.990239
PWY-6387: UDP-N-acetylmuramoyl-pentapeptide biosynthesis I (meso-diaminopimelate containing)	1.09	0.241337	0.368018	0.722407	0.63	1.91	0.990239
PWY-6478: GDP-D-glycero-&alpha;-D-manno-heptose biosynthesis	0.94	0.137256	-0.486155	0.652289	0.64	1.37	0.990239
PWY-6531: mannitol cycle	0.93	0.269487	-0.280912	0.7869	0.49	1.75	0.990239
PWY-6549: L-glutamine biosynthesis III	0.85	0.322185	-0.509981	0.623834	0.4	1.78	0.990239
PWY-6590: superpathway of Clostridium acetobutylicum acidogenic fermentation	0.91	0.262102	-0.376983	0.717354	0.49	1.68	0.990239
PWY-6606: guanosine nucleotides degradation II	0.96	0.146149	-0.283932	0.783673	0.68	1.34	0.990239
PWY-6608: guanosine nucleotides degradation III	0.89	0.176631	-0.683011	0.51389	0.59	1.33	0.990239
PWY-6609: adenine and adenosine salvage III	0.93	0.220334	-0.345577	0.738572	0.56	1.54	0.990239
PWY-6612: superpathway of tetrahydrofolate biosynthesis	0.95	0.19152	-0.274588	0.79059	0.61	1.48	0.990239
PWY-6628: superpathway of L-phenylalanine biosynthesis	1.07	0.119725	0.549405	0.60256	0.8	1.43	0.990239
PWY-6690: cinnamate and 3-hydroxycinnamate degradation to 2-oxopent-4-enoate	1.27	0.657428	0.367013	0.732201	0.21	7.9	0.990239
PWY-6700: queuosine biosynthesis	0.9	0.251058	-0.427093	0.682141	0.5	1.63	0.990239
PWY-6731: starch degradation III	0.94	0.212485	-0.285639	0.782411	0.58	1.54	0.990239
PWY-6891: thiazole biosynthesis II (Bacillus)	1.07	0.210343	0.314131	0.762577	0.65	1.76	0.990239
PWY-6892: thiazole biosynthesis I (E. coli)	0.89	0.176897	-0.632537	0.544687	0.59	1.34	0.990239
PWY-6895: superpathway of thiamin diphosphate biosynthesis II	0.93	0.18609	-0.37636	0.717797	0.6	1.45	0.990239
PWY-7013: L-1,2-propanediol degradation	0.9	0.272595	-0.366936	0.723183	0.48	1.7	0.990239
PWY-7046: 4-coumarate degradation (anaerobic)	1.13	0.184823	0.672492	0.520217	0.74	1.73	0.990239
PWY-7094: fatty acid salvage	0.85	0.237756	-0.667318	0.534126	0.46	1.57	0.990239
PWY-7115: C4 photosynthetic carbon assimilation cycle, NAD-ME type	1.09	0.201662	0.424817	0.682165	0.68	1.73	0.990239
PWY-7184: pyrimidine deoxyribonucleotides de novo biosynthesis I	0.9	0.231537	-0.463138	0.65732	0.52	1.55	0.990239
PWY-7187: pyrimidine deoxyribonucleotides de novo biosynthesis II	1.14	0.2363	0.55722	0.594738	0.65	1.99	0.990239
PWY-7197: pyrimidine deoxyribonucleotide phosphorylation	1.12	0.282091	0.406156	0.696758	0.58	2.18	0.990239
PWY-7198: pyrimidine deoxyribonucleotides de novo biosynthesis IV	1.18	0.300992	0.536859	0.605969	0.59	2.35	0.990239
PWY-7204: pyridoxal 5-phosphate salvage II (plants)	0.77	0.518827	-0.503842	0.632333	0.22	2.74	0.990239
PWY-7219: adenosine ribonucleotides de novo biosynthesis	1.08	0.251384	0.314038	0.761525	0.61	1.93	0.990239
PWY-7220: adenosine deoxyribonucleotides de novo biosynthesis II	0.8	0.39109	-0.569768	0.584476	0.32	1.97	0.990239
PWY-7222: guanosine deoxyribonucleotides de novo biosynthesis II	0.8	0.39109	-0.569768	0.584476	0.32	1.97	0.990239
PWY-7229: superpathway of adenosine nucleotides de novo biosynthesis I	0.84	0.307521	-0.555265	0.596004	0.41	1.74	0.990239
PWY-7237: myo-, chiro- and scillo-inositol degradation	0.94	0.183554	-0.35807	0.730845	0.61	1.45	0.990239
PWY-724: superpathway of L-lysine, L-threonine and L-methionine biosynthesis II	1.27	0.413981	0.582398	0.576341	0.49	3.31	0.990239
PWY-7254: TCA cycle VII (acetate-producers)	1.1	0.295976	0.307216	0.767617	0.54	2.21	0.990239
PWY-7282: 4-amino-2-methyl-5-phosphomethylpyrimidine biosynthesis (yeast)	0.89	0.198591	-0.60976	0.561284	0.55	1.42	0.990239
PWY-7288: fatty acid &beta;-oxidation (peroxisome, yeast)	0.87	0.193803	-0.705802	0.506777	0.54	1.4	0.990239
PWY-7357: thiamin formation from pyrithiamine and oxythiamine (yeast)	1.13	0.299599	0.418163	0.688357	0.56	2.3	0.990239
PWY-7446: sulfoglycolysis	0.89	0.356839	-0.334574	0.751525	0.35	2.22	0.990239
PWY-7539: 6-hydroxymethyl-dihydropterin diphosphate biosynthesis III (Chlamydia)	0.92	0.174016	-0.498147	0.631785	0.61	1.37	0.990239
PWY-922: mevalonate pathway I	1.13	0.246621	0.505011	0.635017	0.6	2.14	0.990239
PWY0-1261: anhydromuropeptides recycling	1.06	0.217499	0.273861	0.791129	0.64	1.75	0.990239
PWY0-1277: 3-phenylpropanoate and 3-(3-hydroxyphenyl)propanoate degradation	1.18	0.536173	0.30604	0.774841	0.27	5.22	0.990239
PWY0-1297: superpathway of purine deoxyribonucleosides degradation	1.1	0.267836	0.344514	0.739341	0.59	2.03	0.990239
PWY0-1298: superpathway of pyrimidine deoxyribonucleosides degradation	1.06	0.22008	0.278218	0.787901	0.64	1.77	0.990239
PWY0-1319: CDP-diacylglycerol biosynthesis II	0.88	0.326363	-0.380934	0.713169	0.42	1.87	0.990239
PWY0-1479: tRNA processing	1.05	0.171717	0.276215	0.790361	0.7	1.57	0.990239
PWY0-162: superpathway of pyrimidine ribonucleotides de novo biosynthesis	0.94	0.19171	-0.319784	0.757323	0.6	1.46	0.990239
PWY0-166: superpathway of pyrimidine deoxyribonucleotides de novo biosynthesis (E. coli)	1.1	0.252789	0.382022	0.713778	0.61	2	0.990239
PWY0-41: allantoin degradation IV (anaerobic)	0.89	0.391644	-0.300312	0.783547	0.26	3.09	0.990239
PWY0-42: 2-methylcitrate cycle I	0.73	0.500859	-0.640849	0.542024	0.22	2.37	0.990239
PWY0-881: superpathway of fatty acid biosynthesis I (E. coli)	0.73	0.468098	-0.66917	0.528281	0.23	2.3	0.990239
PWY3O-355: stearate biosynthesis III (fungi)	0.83	0.283003	-0.64826	0.537493	0.43	1.63	0.990239
PWY490-3: nitrate reduction VI (assimilatory)	0.88	0.203122	-0.631051	0.555725	0.52	1.48	0.990239
PWY4FS-7: phosphatidylglycerol biosynthesis I (plastidic)	1.07	0.228427	0.291234	0.778281	0.63	1.81	0.990239
PWY4FS-8: phosphatidylglycerol biosynthesis II (non-plastidic)	1.07	0.228369	0.292509	0.77734	0.63	1.81	0.990239
PWY4LZ-257: superpathway of fermentation (Chlamydomonas reinhardtii)	0.89	0.267516	-0.442713	0.671331	0.47	1.67	0.990239
PWY66-409: superpathway of purine nucleotide salvage	0.95	0.17424	-0.316351	0.759833	0.63	1.41	0.990239
PWY66-422: D-galactose degradation V (Leloir pathway)	1.19	0.294579	0.587631	0.572989	0.6	2.35	0.990239
SO4ASSIM-PWY: sulfate reduction I (assimilatory)	0.76	0.338846	-0.822662	0.437822	0.34	1.69	0.990239
SULFATE-CYS-PWY: superpathway of sulfate assimilation and cysteine biosynthesis	0.82	0.299264	-0.667649	0.525749	0.4	1.66	0.990239
TCA: TCA cycle I (prokaryotic)	1.13	0.331005	0.364775	0.727791	0.5	2.54	0.990239
TEICHOICACID-PWY: teichoic acid (poly-glycerol) biosynthesis	1.15	0.236124	0.585917	0.574085	0.67	1.98	0.990239
THISYN-PWY: superpathway of thiamin diphosphate biosynthesis I	0.95	0.151875	-0.371736	0.719743	0.67	1.34	0.990239
TRNA-CHARGING-PWY: tRNA charging	1.17	0.407579	0.37623	0.716527	0.46	2.98	0.990239
TRPSYN-PWY: L-tryptophan biosynthesis	0.92	0.12958	-0.676127	0.518026	0.68	1.24	0.990239
URDEGR-PWY: superpathway of allantoin degradation in plants	0.82	0.320617	-0.637323	0.55195	0.36	1.86	0.990239
ANAGLYCOLYSIS-PWY: glycolysis III (from glucose)	0.97	0.244471	-0.143081	0.889764	0.55	1.7	0.996094
ARGDEG-PWY: superpathway of L-arginine, putrescine, and 4-aminobutanoate degradation	1.05	0.566814	0.0876826	0.934343	0.22	5.07	0.996094
COA-PWY-1: coenzyme A biosynthesis II (mammalian)	0.95	0.274451	-0.184092	0.858522	0.5	1.79	0.996094
ENTBACSYN-PWY: enterobactin biosynthesis	1.07	0.269377	0.240073	0.817152	0.56	2.02	0.996094
GLUDEG-I-PWY: GABA shunt	1.03	0.162789	0.193683	0.851251	0.71	1.5	0.996094
GLYCOCAT-PWY: glycogen degradation I (bacterial)	1.03	0.223802	0.125728	0.90305	0.61	1.72	0.996094
GLYCOL-GLYOXDEG-PWY: superpathway of glycol metabolism and degradation	0.96	0.416492	-0.0978518	0.925852	0.33	2.8	0.996094
GLYCOLYSIS: glycolysis I (from glucose 6-phosphate)	1.06	0.291481	0.197166	0.8493	0.53	2.11	0.996094
HEME-BIOSYNTHESIS-II: heme biosynthesis I (aerobic)	0.95	0.203706	-0.258012	0.805019	0.58	1.56	0.996094
HISTSYN-PWY: L-histidine biosynthesis	0.97	0.27454	-0.103041	0.92082	0.51	1.86	0.996094
HOMOSER-METSYN-PWY: L-methionine biosynthesis I	1.03	0.19314	0.177013	0.864511	0.66	1.63	0.996094
ILEUSYN-PWY: L-isoleucine biosynthesis I (from threonine)	1.03	0.251226	0.110439	0.914781	0.58	1.84	0.996094
METSYN-PWY: L-homoserine and L-methionine biosynthesis	1.05	0.184774	0.240738	0.816657	0.68	1.62	0.996094
ORNARGDEG-PWY: superpathway of L-arginine and L-ornithine degradation	1.05	0.566814	0.0876826	0.934343	0.22	5.07	0.996094
ORNDEG-PWY: superpathway of ornithine degradation	0.94	0.31461	-0.208746	0.841553	0.43	2.02	0.996094
P122-PWY: heterolactic fermentation	0.98	0.344024	-0.0645672	0.950616	0.42	2.27	0.996094
P161-PWY: acetylene degradation	0.99	0.262037	-0.0531539	0.959094	0.53	1.83	0.996094
P163-PWY: L-lysine fermentation to acetate and butanoate	0.98	0.10613	-0.154527	0.884678	0.73	1.32	0.996094
P441-PWY: superpathway of N-acetylneuraminate degradation	1	0.190676	0.0217162	0.98328	0.64	1.58	0.996094
PROPFERM-PWY: L-alanine fermentation to propanoate and acetate	0.97	0.152762	-0.212239	0.838947	0.67	1.41	0.996094
PWY-1269: CMP-3-deoxy-D-manno-octulosonate biosynthesis I	1	0.238221	-0.0165743	0.987182	0.58	1.73	0.996094
PWY-2723: trehalose degradation V	1.03	0.22543	0.118464	0.90862	0.61	1.73	0.996094
PWY-4242: pantothenate and coenzyme A biosynthesis III	1.03	0.313459	0.0818693	0.936762	0.5	2.11	0.996094
PWY-4722: creatinine degradation II	0.96	0.268072	-0.165881	0.876297	0.45	2.01	0.996094
PWY-4981: L-proline biosynthesis II (from arginine)	1	0.16077	-0.0260056	0.979979	0.68	1.46	0.996094
PWY-4984: urea cycle	1.05	0.189246	0.256989	0.804577	0.67	1.64	0.996094
PWY-5022: 4-aminobutanoate degradation V	0.98	0.16645	-0.137016	0.894404	0.67	1.43	0.996094
PWY-5097: L-lysine biosynthesis VI	0.97	0.285333	-0.105308	0.918724	0.5	1.87	0.996094
PWY-5100: pyruvate fermentation to acetate and lactate II	1.05	0.338099	0.137721	0.893864	0.48	2.28	0.996094
PWY-5121: superpathway of geranylgeranyl diphosphate biosynthesis II (via MEP)	0.98	0.147979	-0.117083	0.909681	0.7	1.38	0.996094
PWY-5136: fatty acid &beta;-oxidation II (peroxisome)	1.06	0.240788	0.225089	0.827553	0.61	1.84	0.996094
PWY-5177: glutaryl-CoA degradation	1.09	0.357453	0.232937	0.821659	0.48	2.48	0.996094
PWY-5188: tetrapyrrole biosynthesis I (from glutamate)	0.97	0.223896	-0.132557	0.897817	0.58	1.63	0.996094
PWY-5347: superpathway of L-methionine biosynthesis (transsulfuration)	1.03	0.18061	0.178195	0.863618	0.67	1.58	0.996094
PWY-5367: petroselinate biosynthesis	0.96	0.18167	-0.241845	0.814984	0.63	1.45	0.996094
PWY-5656: mannosylglycerate biosynthesis I	1.03	0.471262	0.0556266	0.957445	0.32	3.25	0.996094
PWY-5659: GDP-mannose biosynthesis	1.01	0.15395	0.0467589	0.963852	0.71	1.44	0.996094
PWY-5676: acetyl-CoA fermentation to butanoate II	1.03	0.245478	0.119991	0.907449	0.58	1.81	0.996094
PWY-5686: UMP biosynthesis	1.04	0.251318	0.164377	0.873511	0.58	1.86	0.996094
PWY-5838: superpathway of menaquinol-8 biosynthesis I	1.03	0.492167	0.0691083	0.9466	0.33	3.22	0.996094
PWY-5840: superpathway of menaquinol-7 biosynthesis	1.1	0.434881	0.218157	0.832769	0.4	3	0.996094
PWY-5850: superpathway of menaquinol-6 biosynthesis I	0.99	0.235329	-0.062076	0.952238	0.56	1.72	0.996094
PWY-5860: superpathway of demethylmenaquinol-6 biosynthesis I	1	0.254149	-0.0151399	0.988343	0.55	1.82	0.996094
PWY-5861: superpathway of demethylmenaquinol-8 biosynthesis	1.08	0.550664	0.137278	0.894203	0.3	3.84	0.996094
PWY-5896: superpathway of menaquinol-10 biosynthesis	0.99	0.234613	-0.0576027	0.955675	0.57	1.72	0.996094
PWY-5897: superpathway of menaquinol-11 biosynthesis	0.98	0.452947	-0.0417483	0.967722	0.35	2.79	0.996094
PWY-5898: superpathway of menaquinol-12 biosynthesis	0.98	0.452947	-0.0417483	0.967722	0.35	2.79	0.996094
PWY-5899: superpathway of menaquinol-13 biosynthesis	0.98	0.452947	-0.0417483	0.967722	0.35	2.79	0.996094
PWY-6113: superpathway of mycolate biosynthesis	0.99	0.203383	-0.0472153	0.963499	0.62	1.58	0.996094
PWY-6151: S-adenosyl-L-methionine cycle I	0.97	0.212307	-0.158436	0.87804	0.59	1.58	0.996094
PWY-6163: chorismate biosynthesis from 3-dehydroquinate	1.03	0.370012	0.092918	0.928254	0.44	2.43	0.996094
PWY-622: starch biosynthesis	1	0.181045	-0.0105283	0.991894	0.65	1.53	0.996094
PWY-6284: superpathway of unsaturated fatty acids biosynthesis (E. coli)	0.96	0.229312	-0.179379	0.8621	0.57	1.63	0.996094
PWY-6470: peptidoglycan biosynthesis V (&beta;-lactam resistance)	1	0.335297	0.00505043	0.996094	0.46	2.17	0.996094
PWY-6629: superpathway of L-tryptophan biosynthesis	1.03	0.216488	0.126699	0.902741	0.62	1.71	0.996094
PWY-6630: superpathway of L-tyrosine biosynthesis	1	0.209346	-0.0191036	0.985292	0.61	1.63	0.996094
PWY-6803: phosphatidylcholine acyl editing	1	0.352224	-0.00524214	0.995964	0.43	2.3	0.996094
PWY-6823: molybdenum cofactor biosynthesis	1	0.390936	-0.00693997	0.994731	0.37	2.72	0.996094
PWY-6897: thiamin salvage II	1.05	0.235438	0.207523	0.840786	0.61	1.81	0.996094
PWY-6901: superpathway of glucose and xylose degradation	0.95	0.237664	-0.196325	0.849251	0.55	1.65	0.996094
PWY-7111: pyruvate fermentation to isobutanol (engineered)	0.99	0.254925	-0.0537331	0.958465	0.55	1.78	0.996094
PWY-7199: pyrimidine deoxyribonucleosides salvage	1.03	0.203232	0.154733	0.880864	0.65	1.65	0.996094
PWY-7211: superpathway of pyrimidine deoxyribonucleotides de novo biosynthesis	1.01	0.202156	0.0515602	0.960143	0.63	1.61	0.996094
PWY-7221: guanosine ribonucleotides de novo biosynthesis	1.03	0.238134	0.138934	0.892936	0.6	1.79	0.996094
PWY-7312: dTDP-D-&beta;-fucofuranose biosynthesis	0.97	0.138302	-0.200061	0.851192	0.66	1.43	0.996094
PWY-7316: dTDP-N-acetylviosamine biosynthesis	0.96	0.253817	-0.171419	0.872216	0.47	1.94	0.996094
PWY-7328: superpathway of UDP-glucose-derived O-antigen building blocks biosynthesis	1.04	0.203871	0.19641	0.849187	0.65	1.67	0.996094
PWY-7332: superpathway of UDP-N-acetylglucosamine-derived O-antigen building blocks biosynthesis	0.98	0.160162	-0.106081	0.918494	0.67	1.44	0.996094
PWY-7392: taxadiene biosynthesis (engineered)	0.99	0.167051	-0.0300573	0.976758	0.68	1.46	0.996094
PWY-821: superpathway of sulfur amino acid biosynthesis (Saccharomyces cerevisiae)	1.01	0.203018	0.0396928	0.969446	0.62	1.63	0.996094
PWY0-1415: superpathway of heme biosynthesis from uroporphyrinogen-III	0.94	0.28428	-0.215605	0.835443	0.48	1.84	0.996094
PWY66-398: TCA cycle III (animals)	1	0.17944	0.0139055	0.989293	0.66	1.53	0.996094
REDCITCYC: TCA cycle VIII (helicobacter)	0.99	0.168191	-0.0557122	0.957128	0.67	1.47	0.996094
SER-GLYSYN-PWY: superpathway of L-serine and glycine biosynthesis I	0.99	0.182697	-0.0712657	0.944936	0.65	1.5	0.996094
VALSYN-PWY: L-valine biosynthesis	1.03	0.251226	0.110439	0.914781	0.58	1.84	0.996094
